# Supplementary material for: Catalyst control of selectivity in the C–O bond alumination of biomass derived furans
Source: Chem Sci. 2020 Jul 8;11(30):7850–7. doi: 10.1039/d0sc01918f (PMC8163288; doi:10.1039/d0sc01918f)
Supplement: SC-011-D0SC01918F-s003 [file SC-011-D0SC01918F-s003.cif]

# Electronic Supplementary Material (ESI) for Chemical Science.
# This journal is © The Royal Society of Chemistry 2020

####################################################################### 
# 
# This file contains crystal structure data downloaded from the 
# Cambridge Structural Database (CSD) hosted by the Cambridge 
# Crystallographic Data Centre (CCDC).
# 
# Full information about CCDC data access policies and citation 
# guidelines are available at http://www.ccdc.cam.ac.uk/access/V1 
# 
# Audit and citation data items may have been added by the CCDC. 
# Please retain this information to preserve the provenance of 
# this file and to allow appropriate attribution of the data. 
# 
#######################################################################

data_6b
_database_code_depnum_ccdc_archive 'CCDC 1973114'
_audit_update_record             
;
2019-12-19 deposited with the CCDC.	2020-07-16 downloaded from the CCDC.
;

_audit_creation_method           SHELXL-2017/1
_shelx_SHELXL_version_number     2017/1
_chemical_name_systematic        ?
_chemical_name_common            ?
_chemical_melting_point          ?
_chemical_formula_moiety         'C28 H35 Al N2 O'
_chemical_formula_sum            'C28 H35 Al N2 O'
_chemical_formula_weight         442.56

loop_
_atom_type_symbol
_atom_type_description
_atom_type_scat_dispersion_real
_atom_type_scat_dispersion_imag
_atom_type_scat_source
C C 0.0033 0.0016 'International Tables Vol C Tables 4.2.6.8 and 6.1.1.4'
H H 0.0000 0.0000 'International Tables Vol C Tables 4.2.6.8 and 6.1.1.4'
Al Al 0.0645 0.0514 'International Tables Vol C Tables 4.2.6.8 and 6.1.1.4'
N N 0.0061 0.0033 'International Tables Vol C Tables 4.2.6.8 and 6.1.1.4'
O O 0.0106 0.0060 'International Tables Vol C Tables 4.2.6.8 and 6.1.1.4'

_space_group_crystal_system      monoclinic
_space_group_IT_number           4
_space_group_name_H-M_alt        'P 21'
_space_group_name_Hall           'P 2yb'

_shelx_space_group_comment       
; 
The symmetry employed for this shelxl refinement is uniquely defined 
by the following loop, which should always be used as a source of 
symmetry information in preference to the above space-group names. 
They are only intended as comments. 
;

loop_
_space_group_symop_operation_xyz
'x, y, z'
'-x, y+1/2, -z'

_cell_length_a                   8.4130(3)
_cell_length_b                   16.8783(5)
_cell_length_c                   18.5811(6)
_cell_angle_alpha                90
_cell_angle_beta                 97.364(3)
_cell_angle_gamma                90
_cell_volume                     2616.70(14)
_cell_formula_units_Z            4
_cell_measurement_temperature    173(2)
_cell_measurement_reflns_used    3184
_cell_measurement_theta_min      2.6740
_cell_measurement_theta_max      27.2290

_exptl_crystal_description       tablets
_exptl_crystal_colour            Colourless
_exptl_crystal_density_meas      ?
_exptl_crystal_density_method    ?
_exptl_crystal_density_diffrn    1.123
_exptl_crystal_F_000             952
_exptl_transmission_factor_min   ?
_exptl_transmission_factor_max   ?
_exptl_crystal_size_max          0.445
_exptl_crystal_size_mid          0.364
_exptl_crystal_size_min          0.180
_exptl_absorpt_coefficient_mu    0.099
_shelx_estimated_absorpt_T_min   ?
_shelx_estimated_absorpt_T_max   ?
_exptl_absorpt_correction_type   analytical
_exptl_absorpt_correction_T_min  0.969
_exptl_absorpt_correction_T_max  0.983
_exptl_absorpt_process_details   
; 
CrysAlisPro 1.171.38.46 (Rigaku Oxford Diffraction, 2015) 
Analytical numeric absorption correction using a multifaceted crystal 
model based on expressions derived by R.C. Clark & J.S. Reid. 
(Clark, R. C. & Reid, J. S. (1995). Acta Cryst. A51, 887-897) 
Empirical absorption correction using spherical harmonics, 
implemented in SCALE3 ABSPACK scaling algorithm. 
;
_exptl_absorpt_special_details   ?
_diffrn_ambient_temperature      173(2)
_diffrn_radiation_wavelength     0.71073
_diffrn_radiation_type           MoK\a
_diffrn_source                   'Enhance (Mo) X-ray Source'
_diffrn_measurement_device_type  'Agilent Xcalibur 3 E'
_diffrn_measurement_method       'omega scans'
_diffrn_detector_area_resol_mean 16.0382
_diffrn_reflns_number            9521
_diffrn_reflns_av_unetI/netI     0.0489
_diffrn_reflns_av_R_equivalents  0.0197
_diffrn_reflns_limit_h_min       -10
_diffrn_reflns_limit_h_max       11
_diffrn_reflns_limit_k_min       -21
_diffrn_reflns_limit_k_max       18
_diffrn_reflns_limit_l_min       -24
_diffrn_reflns_limit_l_max       15
_diffrn_reflns_theta_min         2.655
_diffrn_reflns_theta_max         28.133
_diffrn_reflns_theta_full        25.242
_diffrn_measured_fraction_theta_max 0.817
_diffrn_measured_fraction_theta_full 0.985
_diffrn_reflns_Laue_measured_fraction_max 0.817
_diffrn_reflns_Laue_measured_fraction_full 0.985
_diffrn_reflns_point_group_measured_fraction_max 0.607
_diffrn_reflns_point_group_measured_fraction_full 0.755
_reflns_number_total             7755
_reflns_number_gt                6926
_reflns_threshold_expression     'I > 2\s(I)'
_reflns_Friedel_coverage         0.436
_reflns_Friedel_fraction_max     0.381
_reflns_Friedel_fraction_full    0.507

_reflns_special_details          
; 
 Reflections were merged by SHELXL according to the crystal 
 class for the calculation of statistics and refinement. 
  
 _reflns_Friedel_fraction is defined as the number of unique 
 Friedel pairs measured divided by the number that would be 
 possible theoretically, ignoring centric projections and 
 systematic absences. 
;

_computing_data_collection       'CrysAlisPro, Rigaku OD'
_computing_cell_refinement       'CrysAlisPro, Rigaku OD'
_computing_data_reduction        'CrysAlisPro, Rigaku OD'
_computing_structure_solution    'SHELXS-2014 (Sheldrick, 2017)'
_computing_structure_refinement  'SHELXL-2017/1 (Sheldrick, 2017)'
_computing_molecular_graphics    'Bruker SHELXTL'
_computing_publication_material  'CIFTAB-2014 (Sheldrick, 2017)'
_refine_special_details          ?
_refine_ls_structure_factor_coef Fsqd
_refine_ls_matrix_type           full
_refine_ls_weighting_scheme      calc
_refine_ls_weighting_details     
'w=1/[\s^2^(Fo^2^)+(0.0371P)^2^+0.5241P] where P=(Fo^2^+2Fc^2^)/3'
_atom_sites_solution_primary     ?
_atom_sites_solution_secondary   ?
_atom_sites_solution_hydrogens   geom
_refine_ls_hydrogen_treatment    constr
_refine_ls_extinction_method     'SHELXL-2017/1 (Sheldrick 2017)'
_refine_ls_extinction_coef       0.0031(7)
_refine_ls_extinction_expression Fc^*^=kFc[1+0.001xFc^2^\l^3^/sin(2\q)]^-1/4^
_refine_ls_abs_structure_details 
; 
 Flack x determined using 1994 quotients [(I+)-(I-)]/[(I+)+(I-)] 
 (Parsons, Flack and Wagner, Acta Cryst. B69 (2013) 249-259). 
;
_refine_ls_abs_structure_Flack   0.13(9)
_chemical_absolute_configuration ad
_refine_ls_number_reflns         7755
_refine_ls_number_parameters     596
_refine_ls_number_restraints     1
_refine_ls_R_factor_all          0.0515
_refine_ls_R_factor_gt           0.0426
_refine_ls_wR_factor_ref         0.0960
_refine_ls_wR_factor_gt          0.0897
_refine_ls_goodness_of_fit_ref   1.051
_refine_ls_restrained_S_all      1.051
_refine_ls_shift/su_max          0.001
_refine_ls_shift/su_mean         0.000

loop_
_atom_site_label
_atom_site_type_symbol
_atom_site_fract_x
_atom_site_fract_y
_atom_site_fract_z
_atom_site_U_iso_or_equiv
_atom_site_adp_type
_atom_site_occupancy
_atom_site_site_symmetry_order
_atom_site_calc_flag
_atom_site_refinement_flags_posn
_atom_site_refinement_flags_adp
_atom_site_refinement_flags_occupancy
_atom_site_disorder_assembly
_atom_site_disorder_group
Al1A Al 0.39338(11) 0.77201(6) 0.51256(5) 0.0261(2) Uani 1 1 d . . . . .
N1A N 0.5619(3) 0.78888(15) 0.58862(14) 0.0273(6) Uani 1 1 d . . . . .
C1A C 0.6665(4) 0.8483(2) 0.58910(17) 0.0292(7) Uani 1 1 d . . . . .
C2A C 0.6505(4) 0.9094(2) 0.53862(17) 0.0302(8) Uani 1 1 d . . . . .
H2A H 0.739034 0.944350 0.539128 0.036 Uiso 1 1 calc R U . . .
C3A C 0.5179(4) 0.9248(2) 0.48716(16) 0.0277(7) Uani 1 1 d . . . . .
N3A N 0.3932(3) 0.87553(16) 0.47441(13) 0.0262(6) Uani 1 1 d . . . . .
C4A C 0.8075(4) 0.8525(2) 0.64881(19) 0.0413(9) Uani 1 1 d . . . . .
H4A H 0.767998 0.853063 0.696176 0.062 Uiso 1 1 calc R U . . .
H4B H 0.868902 0.900941 0.643096 0.062 Uiso 1 1 calc R U . . .
H4C H 0.876697 0.806233 0.645686 0.062 Uiso 1 1 calc R U . . .
C5A C 0.5147(4) 1.0031(2) 0.44777(19) 0.0357(9) Uani 1 1 d . . . . .
H5A H 0.491411 0.993999 0.395396 0.053 Uiso 1 1 calc R U . . .
H5B H 0.619213 1.029118 0.458552 0.053 Uiso 1 1 calc R U . . .
H5C H 0.431486 1.037030 0.463793 0.053 Uiso 1 1 calc R U . . .
C6A C 0.5750(4) 0.73154(19) 0.64742(16) 0.0265(7) Uani 1 1 d . . . . .
C7A C 0.4778(4) 0.7410(2) 0.70245(18) 0.0357(8) Uani 1 1 d . . . . .
C8A C 0.4810(5) 0.6814(2) 0.75469(19) 0.0426(10) Uani 1 1 d . . . . .
H8A H 0.416450 0.687246 0.792712 0.051 Uiso 1 1 calc R U . . .
C9A C 0.5747(4) 0.6142(2) 0.7532(2) 0.0383(9) Uani 1 1 d . . . . .
C10A C 0.6730(4) 0.6079(2) 0.6989(2) 0.0358(9) Uani 1 1 d . . . . .
H10A H 0.740581 0.562937 0.698026 0.043 Uiso 1 1 calc R U . . .
C11A C 0.6749(4) 0.6660(2) 0.64556(18) 0.0304(8) Uani 1 1 d . . . . .
C12A C 0.3754(5) 0.8134(3) 0.7065(2) 0.0529(11) Uani 1 1 d . . . . .
H12A H 0.441304 0.861007 0.704267 0.079 Uiso 1 1 calc R U . . .
H12B H 0.328969 0.813013 0.752272 0.079 Uiso 1 1 calc R U . . .
H12C H 0.289209 0.813407 0.665709 0.079 Uiso 1 1 calc R U . . .
C13A C 0.5670(6) 0.5486(3) 0.8086(2) 0.0608(13) Uani 1 1 d . . . . .
H13A H 0.616205 0.500457 0.791882 0.091 Uiso 1 1 calc R U . . .
H13B H 0.454815 0.537878 0.814306 0.091 Uiso 1 1 calc R U . . .
H13C H 0.624991 0.565060 0.855309 0.091 Uiso 1 1 calc R U . . .
C14A C 0.7815(4) 0.6565(2) 0.5868(2) 0.0421(9) Uani 1 1 d . . . . .
H14A H 0.718720 0.665518 0.539298 0.063 Uiso 1 1 calc R U . . .
H14B H 0.825907 0.602740 0.588523 0.063 Uiso 1 1 calc R U . . .
H14C H 0.869152 0.695047 0.594239 0.063 Uiso 1 1 calc R U . . .
C15A C 0.2502(3) 0.90258(19) 0.42911(17) 0.0251(7) Uani 1 1 d . . . . .
C16A C 0.2311(4) 0.8893(2) 0.35413(18) 0.0291(8) Uani 1 1 d . . . . .
C17A C 0.0919(4) 0.9152(2) 0.31282(19) 0.0332(8) Uani 1 1 d . . . . .
H17A H 0.078411 0.906191 0.261935 0.040 Uiso 1 1 calc R U . . .
C18A C -0.0282(4) 0.9539(2) 0.3435(2) 0.0355(8) Uani 1 1 d . . . . .
C19A C -0.0070(4) 0.9657(2) 0.41776(19) 0.0333(8) Uani 1 1 d . . . . .
H19A H -0.089278 0.991567 0.439422 0.040 Uiso 1 1 calc R U . . .
C20A C 0.1304(4) 0.9411(2) 0.46203(18) 0.0296(8) Uani 1 1 d . . . . .
C21A C 0.3601(4) 0.8488(2) 0.31749(18) 0.0378(9) Uani 1 1 d . . . . .
H21A H 0.457567 0.881189 0.323565 0.057 Uiso 1 1 calc R U . . .
H21B H 0.322710 0.842374 0.265662 0.057 Uiso 1 1 calc R U . . .
H21C H 0.383348 0.796663 0.339554 0.057 Uiso 1 1 calc R U . . .
C22A C -0.1794(5) 0.9813(3) 0.2969(2) 0.0554(12) Uani 1 1 d . . . . .
H22A H -0.268391 0.946059 0.304406 0.083 Uiso 1 1 calc R U . . .
H22B H -0.162610 0.980053 0.245673 0.083 Uiso 1 1 calc R U . . .
H22C H -0.204994 1.035509 0.310430 0.083 Uiso 1 1 calc R U . . .
C23A C 0.1507(4) 0.9569(2) 0.54221(19) 0.0423(9) Uani 1 1 d . . . . .
H23A H 0.150781 0.906607 0.568504 0.063 Uiso 1 1 calc R U . . .
H23B H 0.062144 0.990080 0.554168 0.063 Uiso 1 1 calc R U . . .
H23C H 0.252571 0.984449 0.556273 0.063 Uiso 1 1 calc R U . . .
O30A O 0.4523(3) 0.70435(13) 0.44854(12) 0.0313(5) Uani 1 1 d . . . . .
C31A C 0.3578(4) 0.6484(2) 0.41440(17) 0.0306(8) Uani 1 1 d . . . . .
C32A C 0.2123(4) 0.6304(2) 0.43202(19) 0.0337(8) Uani 1 1 d . . . . .
H32A H 0.153007 0.590917 0.403696 0.040 Uiso 1 1 calc R U . . .
C33A C 0.1376(4) 0.6656(2) 0.49017(19) 0.0350(8) Uani 1 1 d . . . . .
H33A H 0.038496 0.643231 0.499320 0.042 Uiso 1 1 calc R U . . .
C34A C 0.1933(4) 0.7266(2) 0.53277(19) 0.0344(8) Uani 1 1 d . . . . .
H34A H 0.137591 0.746178 0.570442 0.041 Uiso 1 1 calc R U . . .
C35A C 0.4331(5) 0.6067(2) 0.3562(2) 0.0450(10) Uani 1 1 d . . . . .
H35A H 0.456602 0.645202 0.319478 0.067 Uiso 1 1 calc R U . . .
H35B H 0.359105 0.566460 0.333447 0.067 Uiso 1 1 calc R U . . .
H35C H 0.532780 0.581264 0.377514 0.067 Uiso 1 1 calc R U . . .
Al1B Al 0.92295(12) 0.85726(6) 0.02372(5) 0.0280(2) Uani 1 1 d . . . . .
N1B N 0.8723(3) 0.75609(17) 0.05748(13) 0.0279(6) Uani 1 1 d . . . . .
C1B C 0.8491(4) 0.6915(2) 0.01634(18) 0.0355(8) Uani 1 1 d . . . . .
C2B C 0.8707(4) 0.6913(2) -0.05727(18) 0.0374(9) Uani 1 1 d . . . . .
H2B H 0.840242 0.644261 -0.083528 0.045 Uiso 1 1 calc R U . . .
C3B C 0.9317(4) 0.7523(2) -0.09631(17) 0.0309(8) Uani 1 1 d . . . . .
N3B N 0.9665(3) 0.82375(16) -0.06879(14) 0.0270(6) Uani 1 1 d . . . . .
C4B C 0.8022(5) 0.6148(2) 0.0488(2) 0.0474(10) Uani 1 1 d . . . . .
H4D H 0.886422 0.598501 0.087408 0.071 Uiso 1 1 calc R U . . .
H4E H 0.788424 0.573857 0.011150 0.071 Uiso 1 1 calc R U . . .
H4F H 0.701319 0.621940 0.069185 0.071 Uiso 1 1 calc R U . . .
C5B C 0.9615(5) 0.7332(2) -0.17311(18) 0.0410(9) Uani 1 1 d . . . . .
H5D H 0.904818 0.771524 -0.206706 0.061 Uiso 1 1 calc R U . . .
H5E H 0.922272 0.679658 -0.185872 0.061 Uiso 1 1 calc R U . . .
H5F H 1.076707 0.735885 -0.176422 0.061 Uiso 1 1 calc R U . . .
C6B C 0.8595(4) 0.74992(19) 0.13485(16) 0.0270(7) Uani 1 1 d . . . . .
C7B C 0.9943(4) 0.7283(2) 0.18277(17) 0.0294(8) Uani 1 1 d . . . . .
C8B C 0.9811(4) 0.7281(2) 0.25656(18) 0.0349(8) Uani 1 1 d . . . . .
H8B H 1.071674 0.713146 0.289685 0.042 Uiso 1 1 calc R U . . .
C9B C 0.8408(4) 0.7488(2) 0.28363(17) 0.0330(8) Uani 1 1 d . . . . .
C10B C 0.7101(4) 0.7683(2) 0.23436(18) 0.0356(8) Uani 1 1 d . . . . .
H10B H 0.612258 0.781474 0.251928 0.043 Uiso 1 1 calc R U . . .
C11B C 0.7158(4) 0.7694(2) 0.15973(17) 0.0337(8) Uani 1 1 d . . . . .
C12B C 1.1496(4) 0.7057(2) 0.1552(2) 0.0421(9) Uani 1 1 d . . . . .
H12D H 1.133213 0.657652 0.125580 0.063 Uiso 1 1 calc R U . . .
H12E H 1.232057 0.695828 0.196472 0.063 Uiso 1 1 calc R U . . .
H12F H 1.184287 0.748990 0.125687 0.063 Uiso 1 1 calc R U . . .
C13B C 0.8308(5) 0.7497(3) 0.36407(18) 0.0488(11) Uani 1 1 d . . . . .
H13D H 0.831596 0.695154 0.382213 0.073 Uiso 1 1 calc R U . . .
H13E H 0.731470 0.775950 0.373226 0.073 Uiso 1 1 calc R U . . .
H13F H 0.922916 0.778516 0.389055 0.073 Uiso 1 1 calc R U . . .
C14B C 0.5679(4) 0.7903(3) 0.1088(2) 0.0542(12) Uani 1 1 d . . . . .
H14D H 0.592452 0.833706 0.077014 0.081 Uiso 1 1 calc R U . . .
H14E H 0.482777 0.806838 0.136959 0.081 Uiso 1 1 calc R U . . .
H14F H 0.532212 0.743916 0.079343 0.081 Uiso 1 1 calc R U . . .
C15B C 1.0413(4) 0.88036(19) -0.11243(16) 0.0274(7) Uani 1 1 d . . . . .
C16B C 0.9465(4) 0.9310(2) -0.15983(17) 0.0331(8) Uani 1 1 d . . . . .
C17B C 1.0240(5) 0.9832(2) -0.20204(19) 0.0397(9) Uani 1 1 d . . . . .
H17B H 0.961084 1.017962 -0.234362 0.048 Uiso 1 1 calc R U . . .
C18B C 1.1885(5) 0.9862(2) -0.1985(2) 0.0437(10) Uani 1 1 d . . . . .
C19B C 1.2780(4) 0.9373(2) -0.14929(19) 0.0384(9) Uani 1 1 d . . . . .
H19B H 1.391537 0.940484 -0.144807 0.046 Uiso 1 1 calc R U . . .
C20B C 1.2086(4) 0.8839(2) -0.10634(17) 0.0304(8) Uani 1 1 d . . . . .
C21B C 0.7654(4) 0.9293(3) -0.1661(2) 0.0497(11) Uani 1 1 d . . . . .
H21D H 0.727068 0.875537 -0.178370 0.075 Uiso 1 1 calc R U . . .
H21E H 0.720626 0.966021 -0.204316 0.075 Uiso 1 1 calc R U . . .
H21F H 0.731090 0.945265 -0.119802 0.075 Uiso 1 1 calc R U . . .
C22B C 1.2700(7) 1.0423(3) -0.2458(3) 0.0697(15) Uani 1 1 d . . . . .
H22D H 1.229676 1.032738 -0.296941 0.105 Uiso 1 1 calc R U . . .
H22E H 1.386015 1.033417 -0.237977 0.105 Uiso 1 1 calc R U . . .
H22F H 1.246919 1.097156 -0.233219 0.105 Uiso 1 1 calc R U . . .
C23B C 1.3104(4) 0.8288(3) -0.0551(2) 0.0503(11) Uani 1 1 d . . . . .
H23D H 1.288680 0.838408 -0.005261 0.075 Uiso 1 1 calc R U . . .
H23E H 1.424044 0.838705 -0.058423 0.075 Uiso 1 1 calc R U . . .
H23F H 1.284479 0.773699 -0.068428 0.075 Uiso 1 1 calc R U . . .
O30B O 0.7545(3) 0.91961(15) 0.01001(12) 0.0373(6) Uani 1 1 d . . . . .
C31B C 0.7429(5) 0.9922(2) 0.0389(2) 0.0438(10) Uani 1 1 d . . . . .
C32B C 0.8588(5) 1.0243(3) 0.0859(2) 0.0488(10) Uani 1 1 d . . . . .
H32B H 0.837846 1.074920 0.105029 0.059 Uiso 1 1 calc R U . . .
C33B C 1.0122(5) 0.9892(2) 0.1104(2) 0.0423(9) Uani 1 1 d . . . . .
H33B H 1.080981 1.018362 0.145369 0.051 Uiso 1 1 calc R U . . .
C34B C 1.0687(4) 0.9199(2) 0.08905(18) 0.0348(8) Uani 1 1 d . . . . .
H34B H 1.174654 0.902566 0.105287 0.042 Uiso 1 1 calc R U . . .
C35B C 0.5872(5) 1.0322(3) 0.0122(3) 0.0681(14) Uani 1 1 d . . . . .
H35D H 0.585608 1.085214 0.033675 0.102 Uiso 1 1 calc R U . . .
H35E H 0.498185 1.000858 0.026283 0.102 Uiso 1 1 calc R U . . .
H35F H 0.576177 1.036779 -0.040793 0.102 Uiso 1 1 calc R U . . .

loop_
_atom_site_aniso_label
_atom_site_aniso_U_11
_atom_site_aniso_U_22
_atom_site_aniso_U_33
_atom_site_aniso_U_23
_atom_site_aniso_U_13
_atom_site_aniso_U_12
Al1A 0.0244(5) 0.0254(5) 0.0289(5) -0.0031(4) 0.0053(4) -0.0014(4)
N1A 0.0286(14) 0.0260(16) 0.0272(14) -0.0030(12) 0.0034(11) 0.0031(13)
C1A 0.0263(16) 0.0305(19) 0.0305(17) -0.0053(16) 0.0021(14) 0.0023(16)
C2A 0.0261(16) 0.0298(19) 0.0346(18) 0.0006(16) 0.0038(14) -0.0066(15)
C3A 0.0268(16) 0.0310(19) 0.0262(16) -0.0016(15) 0.0076(13) -0.0019(16)
N3A 0.0222(13) 0.0286(16) 0.0280(14) -0.0012(12) 0.0033(11) 0.0017(12)
C4A 0.043(2) 0.037(2) 0.040(2) 0.0027(18) -0.0097(17) -0.0078(19)
C5A 0.0312(18) 0.036(2) 0.039(2) 0.0050(17) 0.0005(16) -0.0060(17)
C6A 0.0291(16) 0.0253(17) 0.0243(16) -0.0020(14) 0.0007(13) 0.0001(15)
C7A 0.0398(19) 0.038(2) 0.0295(17) -0.0024(16) 0.0054(15) 0.0022(18)
C8A 0.044(2) 0.057(3) 0.0283(18) -0.0025(18) 0.0104(16) -0.001(2)
C9A 0.0348(19) 0.040(2) 0.037(2) 0.0079(17) -0.0078(16) -0.0092(18)
C10A 0.0318(18) 0.0263(19) 0.045(2) -0.0005(17) -0.0103(16) 0.0002(17)
C11A 0.0249(16) 0.0284(19) 0.0365(19) -0.0047(15) -0.0009(15) -0.0023(15)
C12A 0.062(3) 0.061(3) 0.040(2) -0.008(2) 0.020(2) 0.020(2)
C13A 0.061(3) 0.064(3) 0.053(3) 0.022(2) -0.010(2) -0.018(2)
C14A 0.0354(19) 0.034(2) 0.059(2) -0.0069(19) 0.0119(18) 0.0039(18)
C15A 0.0190(15) 0.0247(18) 0.0312(17) 0.0016(14) 0.0022(13) -0.0028(14)
C16A 0.0258(16) 0.0259(17) 0.0358(19) 0.0007(15) 0.0048(14) -0.0015(15)
C17A 0.0337(18) 0.032(2) 0.0327(18) -0.0002(16) -0.0005(15) -0.0063(17)
C18A 0.0276(17) 0.033(2) 0.044(2) 0.0057(17) -0.0039(16) -0.0059(16)
C19A 0.0223(16) 0.0296(19) 0.049(2) 0.0008(17) 0.0085(16) 0.0007(15)
C20A 0.0284(17) 0.0258(18) 0.0352(18) -0.0012(15) 0.0067(14) -0.0018(15)
C21A 0.0369(19) 0.046(2) 0.0314(18) -0.0036(17) 0.0069(15) 0.0071(19)
C22A 0.038(2) 0.066(3) 0.059(3) 0.003(2) -0.006(2) 0.007(2)
C23A 0.041(2) 0.047(2) 0.040(2) -0.0071(18) 0.0093(17) 0.009(2)
O30A 0.0280(12) 0.0304(13) 0.0366(13) -0.0081(11) 0.0086(10) -0.0047(11)
C31A 0.0375(19) 0.0262(18) 0.0269(17) -0.0008(15) 0.0001(15) 0.0044(17)
C32A 0.0344(19) 0.027(2) 0.038(2) -0.0022(16) -0.0038(16) -0.0040(16)
C33A 0.0275(17) 0.032(2) 0.046(2) 0.0051(17) 0.0056(16) -0.0056(16)
C34A 0.0319(18) 0.035(2) 0.0382(19) -0.0023(17) 0.0120(15) -0.0020(17)
C35A 0.056(2) 0.039(2) 0.040(2) -0.0102(18) 0.0083(19) 0.000(2)
Al1B 0.0299(5) 0.0302(6) 0.0241(5) 0.0003(5) 0.0044(4) -0.0037(5)
N1B 0.0271(13) 0.0317(16) 0.0249(13) 0.0032(12) 0.0033(11) -0.0062(13)
C1B 0.0333(19) 0.037(2) 0.0345(19) 0.0046(18) -0.0019(16) -0.0093(17)
C2B 0.048(2) 0.035(2) 0.0284(18) -0.0054(16) 0.0033(16) -0.0126(18)
C3B 0.0333(17) 0.032(2) 0.0269(16) -0.0023(15) -0.0002(14) -0.0017(16)
N3B 0.0291(14) 0.0301(15) 0.0214(14) 0.0036(12) 0.0017(11) -0.0033(13)
C4B 0.059(3) 0.041(2) 0.042(2) 0.0027(19) 0.0055(19) -0.019(2)
C5B 0.059(2) 0.037(2) 0.0276(18) -0.0025(16) 0.0073(17) -0.003(2)
C6B 0.0276(16) 0.0272(18) 0.0256(16) 0.0035(14) 0.0009(13) -0.0050(15)
C7B 0.0259(16) 0.0301(19) 0.0320(18) 0.0030(15) 0.0040(14) -0.0021(15)
C8B 0.0322(18) 0.036(2) 0.0334(19) 0.0070(16) -0.0068(15) -0.0046(17)
C9B 0.0391(19) 0.034(2) 0.0264(17) -0.0014(15) 0.0055(15) -0.0057(17)
C10B 0.0318(17) 0.039(2) 0.0375(18) 0.0068(17) 0.0099(15) 0.0031(17)
C11B 0.0250(16) 0.043(2) 0.0323(18) 0.0095(17) 0.0018(14) -0.0027(17)
C12B 0.0297(19) 0.053(3) 0.044(2) 0.0058(19) 0.0047(16) 0.0013(18)
C13B 0.058(2) 0.061(3) 0.0277(18) 0.0008(19) 0.0064(17) -0.004(2)
C14B 0.0269(18) 0.090(4) 0.045(2) 0.019(2) 0.0029(16) 0.003(2)
C15B 0.0342(17) 0.0271(18) 0.0214(16) -0.0023(14) 0.0050(14) -0.0037(15)
C16B 0.043(2) 0.033(2) 0.0239(16) -0.0029(16) 0.0057(15) 0.0074(17)
C17B 0.062(3) 0.029(2) 0.0299(18) 0.0041(16) 0.0142(18) 0.0100(19)
C18B 0.071(3) 0.027(2) 0.038(2) -0.0048(17) 0.028(2) -0.004(2)
C19B 0.041(2) 0.037(2) 0.040(2) -0.0118(18) 0.0178(17) -0.0111(19)
C20B 0.0301(17) 0.035(2) 0.0265(17) -0.0034(15) 0.0068(14) -0.0005(16)
C21B 0.041(2) 0.070(3) 0.036(2) 0.007(2) -0.0025(17) 0.017(2)
C22B 0.106(4) 0.045(3) 0.071(3) 0.007(2) 0.059(3) -0.008(3)
C23B 0.033(2) 0.071(3) 0.045(2) 0.008(2) 0.0008(18) 0.007(2)
O30B 0.0352(13) 0.0407(15) 0.0354(13) -0.0064(12) 0.0020(11) 0.0019(12)
C31B 0.047(2) 0.045(2) 0.042(2) -0.0008(19) 0.0120(19) 0.007(2)
C32B 0.052(2) 0.040(2) 0.053(2) -0.014(2) 0.004(2) 0.003(2)
C33B 0.046(2) 0.036(2) 0.043(2) -0.0076(18) 0.0007(18) -0.0087(19)
C34B 0.0337(18) 0.038(2) 0.0324(18) 0.0030(17) 0.0017(15) -0.0033(18)
C35B 0.060(3) 0.070(3) 0.072(3) -0.019(3) -0.002(2) 0.022(3)

_geom_special_details            
; 
 All esds (except the esd in the dihedral angle between two l.s. planes) 
 are estimated using the full covariance matrix.  The cell esds are taken 
 into account individually in the estimation of esds in distances, angles 
 and torsion angles; correlations between esds in cell parameters are only 
 used when they are defined by crystal symmetry.  An approximate (isotropic) 
 treatment of cell esds is used for estimating esds involving l.s. planes. 
;

loop_
_geom_bond_atom_site_label_1
_geom_bond_atom_site_label_2
_geom_bond_distance
_geom_bond_site_symmetry_2
_geom_bond_publ_flag
Al1A O30A 1.765(2) . ?
Al1A N3A 1.886(3) . ?
Al1A N1A 1.890(3) . ?
Al1A C34A 1.929(4) . ?
N1A C1A 1.333(4) . ?
N1A C6A 1.453(4) . ?
C1A C2A 1.389(5) . ?
C1A C4A 1.518(4) . ?
C2A C3A 1.397(4) . ?
C3A N3A 1.336(4) . ?
C3A C5A 1.509(5) . ?
N3A C15A 1.450(4) . ?
C6A C11A 1.393(5) . ?
C6A C7A 1.398(4) . ?
C7A C8A 1.396(5) . ?
C7A C12A 1.502(5) . ?
C8A C9A 1.384(5) . ?
C9A C10A 1.388(5) . ?
C9A C13A 1.519(5) . ?
C10A C11A 1.395(5) . ?
C11A C14A 1.508(5) . ?
C15A C16A 1.400(4) . ?
C15A C20A 1.404(4) . ?
C16A C17A 1.386(5) . ?
C16A C21A 1.516(5) . ?
C17A C18A 1.386(5) . ?
C18A C19A 1.382(5) . ?
C18A C22A 1.517(5) . ?
C19A C20A 1.394(4) . ?
C20A C23A 1.502(5) . ?
O30A C31A 1.340(4) . ?
C31A C32A 1.342(5) . ?
C31A C35A 1.497(5) . ?
C32A C33A 1.446(5) . ?
C33A C34A 1.347(5) . ?
Al1B O30B 1.757(3) . ?
Al1B N1B 1.887(3) . ?
Al1B N3B 1.890(3) . ?
Al1B C34B 1.926(3) . ?
N1B C1B 1.331(4) . ?
N1B C6B 1.459(4) . ?
C1B C2B 1.403(5) . ?
C1B C4B 1.503(5) . ?
C2B C3B 1.395(5) . ?
C3B N3B 1.328(4) . ?
C3B C5B 1.515(5) . ?
N3B C15B 1.448(4) . ?
C6B C11B 1.388(4) . ?
C6B C7B 1.397(4) . ?
C7B C8B 1.390(5) . ?
C7B C12B 1.513(4) . ?
C8B C9B 1.387(5) . ?
C9B C10B 1.377(5) . ?
C9B C13B 1.508(5) . ?
C10B C11B 1.394(4) . ?
C11B C14B 1.505(5) . ?
C15B C20B 1.399(5) . ?
C15B C16B 1.401(5) . ?
C16B C17B 1.396(5) . ?
C16B C21B 1.514(5) . ?
C17B C18B 1.378(6) . ?
C18B C19B 1.381(5) . ?
C18B C22B 1.516(5) . ?
C19B C20B 1.382(5) . ?
C20B C23B 1.515(5) . ?
O30B C31B 1.346(4) . ?
C31B C32B 1.338(5) . ?
C31B C35B 1.501(6) . ?
C32B C33B 1.440(5) . ?
C33B C34B 1.343(5) . ?

loop_
_geom_angle_atom_site_label_1
_geom_angle_atom_site_label_2
_geom_angle_atom_site_label_3
_geom_angle
_geom_angle_site_symmetry_1
_geom_angle_site_symmetry_3
_geom_angle_publ_flag
O30A Al1A N3A 109.44(12) . . ?
O30A Al1A N1A 110.65(12) . . ?
N3A Al1A N1A 96.08(12) . . ?
O30A Al1A C34A 101.65(14) . . ?
N3A Al1A C34A 118.83(14) . . ?
N1A Al1A C34A 120.23(14) . . ?
C1A N1A C6A 120.6(3) . . ?
C1A N1A Al1A 123.3(2) . . ?
C6A N1A Al1A 116.1(2) . . ?
N1A C1A C2A 123.1(3) . . ?
N1A C1A C4A 119.6(3) . . ?
C2A C1A C4A 117.2(3) . . ?
C1A C2A C3A 126.9(3) . . ?
N3A C3A C2A 123.0(3) . . ?
N3A C3A C5A 119.6(3) . . ?
C2A C3A C5A 117.3(3) . . ?
C3A N3A C15A 118.7(3) . . ?
C3A N3A Al1A 123.2(2) . . ?
C15A N3A Al1A 118.1(2) . . ?
C11A C6A C7A 121.4(3) . . ?
C11A C6A N1A 119.9(3) . . ?
C7A C6A N1A 118.6(3) . . ?
C8A C7A C6A 117.7(3) . . ?
C8A C7A C12A 120.7(3) . . ?
C6A C7A C12A 121.5(3) . . ?
C9A C8A C7A 122.5(3) . . ?
C8A C9A C10A 118.1(3) . . ?
C8A C9A C13A 120.7(4) . . ?
C10A C9A C13A 121.2(4) . . ?
C9A C10A C11A 121.6(3) . . ?
C6A C11A C10A 118.6(3) . . ?
C6A C11A C14A 121.3(3) . . ?
C10A C11A C14A 120.1(3) . . ?
C16A C15A C20A 120.7(3) . . ?
C16A C15A N3A 120.5(3) . . ?
C20A C15A N3A 118.8(3) . . ?
C17A C16A C15A 118.8(3) . . ?
C17A C16A C21A 119.7(3) . . ?
C15A C16A C21A 121.4(3) . . ?
C18A C17A C16A 122.0(3) . . ?
C19A C18A C17A 118.1(3) . . ?
C19A C18A C22A 121.2(3) . . ?
C17A C18A C22A 120.7(3) . . ?
C18A C19A C20A 122.5(3) . . ?
C19A C20A C15A 118.0(3) . . ?
C19A C20A C23A 120.9(3) . . ?
C15A C20A C23A 121.2(3) . . ?
C31A O30A Al1A 125.0(2) . . ?
O30A C31A C32A 123.3(3) . . ?
O30A C31A C35A 113.1(3) . . ?
C32A C31A C35A 123.6(3) . . ?
C31A C32A C33A 125.9(3) . . ?
C34A C33A C32A 127.0(3) . . ?
C33A C34A Al1A 115.9(3) . . ?
O30B Al1B N1B 112.20(12) . . ?
O30B Al1B N3B 107.10(12) . . ?
N1B Al1B N3B 96.31(12) . . ?
O30B Al1B C34B 101.49(14) . . ?
N1B Al1B C34B 116.08(14) . . ?
N3B Al1B C34B 123.74(14) . . ?
C1B N1B C6B 118.9(3) . . ?
C1B N1B Al1B 124.9(2) . . ?
C6B N1B Al1B 116.1(2) . . ?
N1B C1B C2B 122.3(3) . . ?
N1B C1B C4B 120.1(3) . . ?
C2B C1B C4B 117.6(3) . . ?
C3B C2B C1B 127.4(3) . . ?
N3B C3B C2B 123.2(3) . . ?
N3B C3B C5B 120.1(3) . . ?
C2B C3B C5B 116.7(3) . . ?
C3B N3B C15B 118.3(3) . . ?
C3B N3B Al1B 124.3(2) . . ?
C15B N3B Al1B 117.4(2) . . ?
C11B C6B C7B 121.3(3) . . ?
C11B C6B N1B 119.2(3) . . ?
C7B C6B N1B 119.4(3) . . ?
C8B C7B C6B 118.0(3) . . ?
C8B C7B C12B 121.0(3) . . ?
C6B C7B C12B 121.0(3) . . ?
C9B C8B C7B 122.4(3) . . ?
C10B C9B C8B 117.6(3) . . ?
C10B C9B C13B 121.0(3) . . ?
C8B C9B C13B 121.3(3) . . ?
C9B C10B C11B 122.6(3) . . ?
C6B C11B C10B 118.1(3) . . ?
C6B C11B C14B 122.1(3) . . ?
C10B C11B C14B 119.8(3) . . ?
C20B C15B C16B 120.7(3) . . ?
C20B C15B N3B 119.2(3) . . ?
C16B C15B N3B 120.1(3) . . ?
C17B C16B C15B 118.0(3) . . ?
C17B C16B C21B 120.4(3) . . ?
C15B C16B C21B 121.5(3) . . ?
C18B C17B C16B 122.3(4) . . ?
C17B C18B C19B 118.0(3) . . ?
C17B C18B C22B 121.4(4) . . ?
C19B C18B C22B 120.6(4) . . ?
C18B C19B C20B 122.5(3) . . ?
C19B C20B C15B 118.4(3) . . ?
C19B C20B C23B 121.1(3) . . ?
C15B C20B C23B 120.5(3) . . ?
C31B O30B Al1B 125.9(2) . . ?
C32B C31B O30B 123.0(4) . . ?
C32B C31B C35B 124.4(4) . . ?
O30B C31B C35B 112.5(3) . . ?
C31B C32B C33B 126.0(4) . . ?
C34B C33B C32B 127.0(4) . . ?
C33B C34B Al1B 116.4(3) . . ?

_refine_diff_density_max         0.205
_refine_diff_density_min         -0.219
_refine_diff_density_rms         0.040

_shelx_res_file                  
; 
TITL MRC1813 in P2(1) 
    MRC1813.res 
    created by SHELXL-2017/1 at 14:28:43 on 19-Feb-2018 
REM P2(1) (#4 in standard setting) 
REM RKB-1-027 
CELL 0.71073   8.412962  16.878350  18.581080  90.0000  97.3636  90.0000 
ZERR    4.00   0.000261   0.000478   0.000567   0.0000   0.0031   0.0000 
LATT -1 
SYMM -x, y+1/2,-z 
SFAC C H Al N O 
UNIT 112 140 4 8 4 
TEMP -100 
  
L.S. 6 
OMIT     0  -1   2 
OMIT     0   1   2 
OMIT     0  -2   1 
OMIT    -1   0   1 
OMIT     1   0   0 
OMIT     1   1   0 
OMIT     0   2   0 
OMIT     1  -1   0 
FMAP 2 
PLAN 10 
  
ACTA 
  
WGHT    0.037100    0.524100 
EXTI    0.003070 
FVAR       7.06848 
AL1A  3    0.393382    0.772010    0.512564    11.00000    0.02444    0.02536 = 
         0.02892   -0.00306    0.00531   -0.00137 
N1A   4    0.561854    0.788881    0.588620    11.00000    0.02858    0.02601 = 
         0.02721   -0.00301    0.00338    0.00308 
C1A   1    0.666528    0.848253    0.589104    11.00000    0.02631    0.03046 = 
         0.03047   -0.00530    0.00205    0.00227 
C2A   1    0.650460    0.909352    0.538618    11.00000    0.02615    0.02977 = 
         0.03463    0.00059    0.00375   -0.00655 
AFIX  43 
H2A   2    0.739034    0.944350    0.539128    11.00000   -1.20000 
AFIX   0 
C3A   1    0.517943    0.924837    0.487164    11.00000    0.02684    0.03098 = 
         0.02625   -0.00162    0.00761   -0.00191 
N3A   4    0.393206    0.875533    0.474406    11.00000    0.02220    0.02856 = 
         0.02802   -0.00122    0.00335    0.00167 
C4A   1    0.807531    0.852499    0.648809    11.00000    0.04304    0.03674 = 
         0.04020    0.00266   -0.00968   -0.00784 
AFIX 137 
H4A   2    0.767998    0.853063    0.696176    11.00000   -1.50000 
H4B   2    0.868902    0.900941    0.643096    11.00000   -1.50000 
H4C   2    0.876697    0.806233    0.645686    11.00000   -1.50000 
AFIX   0 
C5A   1    0.514732    1.003103    0.447775    11.00000    0.03124    0.03550 = 
         0.03918    0.00496    0.00049   -0.00601 
AFIX 137 
H5A   2    0.491411    0.993999    0.395396    11.00000   -1.50000 
H5B   2    0.619213    1.029118    0.458552    11.00000   -1.50000 
H5C   2    0.431486    1.037030    0.463793    11.00000   -1.50000 
AFIX   0 
C6A   1    0.575039    0.731542    0.647424    11.00000    0.02910    0.02534 = 
         0.02429   -0.00199    0.00069    0.00006 
C7A   1    0.477830    0.741036    0.702448    11.00000    0.03980    0.03794 = 
         0.02945   -0.00245    0.00537    0.00222 
C8A   1    0.481044    0.681444    0.754688    11.00000    0.04416    0.05673 = 
         0.02834   -0.00249    0.01045   -0.00118 
AFIX  43 
H8A   2    0.416450    0.687246    0.792712    11.00000   -1.20000 
AFIX   0 
C9A   1    0.574746    0.614232    0.753199    11.00000    0.03475    0.03965 = 
         0.03716    0.00790   -0.00781   -0.00923 
C10A  1    0.672961    0.607912    0.698899    11.00000    0.03179    0.02630 = 
         0.04548   -0.00053   -0.01029    0.00015 
AFIX  43 
H10A  2    0.740581    0.562937    0.698026    11.00000   -1.20000 
AFIX   0 
C11A  1    0.674879    0.665958    0.645558    11.00000    0.02493    0.02842 = 
         0.03648   -0.00473   -0.00092   -0.00227 
C12A  1    0.375428    0.813406    0.706528    11.00000    0.06197    0.06072 = 
         0.03955   -0.00840    0.01965    0.02007 
AFIX 137 
H12A  2    0.441304    0.861007    0.704267    11.00000   -1.50000 
H12B  2    0.328969    0.813013    0.752272    11.00000   -1.50000 
H12C  2    0.289209    0.813407    0.665709    11.00000   -1.50000 
AFIX   0 
C13A  1    0.567002    0.548580    0.808590    11.00000    0.06062    0.06367 = 
         0.05341    0.02159   -0.01029   -0.01780 
AFIX 137 
H13A  2    0.616205    0.500457    0.791882    11.00000   -1.50000 
H13B  2    0.454815    0.537878    0.814306    11.00000   -1.50000 
H13C  2    0.624991    0.565060    0.855309    11.00000   -1.50000 
AFIX   0 
C14A  1    0.781502    0.656486    0.586755    11.00000    0.03543    0.03364 = 
         0.05884   -0.00692    0.01186    0.00388 
AFIX 137 
H14A  2    0.718720    0.665518    0.539298    11.00000   -1.50000 
H14B  2    0.825907    0.602740    0.588523    11.00000   -1.50000 
H14C  2    0.869152    0.695047    0.594239    11.00000   -1.50000 
AFIX   0 
C15A  1    0.250246    0.902579    0.429114    11.00000    0.01900    0.02471 = 
         0.03120    0.00161    0.00217   -0.00276 
C16A  1    0.231098    0.889323    0.354130    11.00000    0.02584    0.02586 = 
         0.03575    0.00067    0.00484   -0.00153 
C17A  1    0.091895    0.915225    0.312817    11.00000    0.03369    0.03205 = 
         0.03268   -0.00021   -0.00050   -0.00634 
AFIX  43 
H17A  2    0.078411    0.906191    0.261935    11.00000   -1.20000 
AFIX   0 
C18A  1   -0.028199    0.953911    0.343538    11.00000    0.02765    0.03260 = 
         0.04399    0.00573   -0.00392   -0.00585 
C19A  1   -0.007030    0.965716    0.417765    11.00000    0.02229    0.02962 = 
         0.04908    0.00077    0.00847    0.00074 
AFIX  43 
H19A  2   -0.089278    0.991567    0.439422    11.00000   -1.20000 
AFIX   0 
C20A  1    0.130425    0.941123    0.462026    11.00000    0.02844    0.02576 = 
         0.03518   -0.00120    0.00670   -0.00183 
C21A  1    0.360080    0.848806    0.317489    11.00000    0.03687    0.04582 = 
         0.03141   -0.00357    0.00692    0.00706 
AFIX 137 
H21A  2    0.457567    0.881189    0.323565    11.00000   -1.50000 
H21B  2    0.322710    0.842374    0.265662    11.00000   -1.50000 
H21C  2    0.383348    0.796663    0.339554    11.00000   -1.50000 
AFIX   0 
C22A  1   -0.179433    0.981308    0.296883    11.00000    0.03758    0.06629 = 
         0.05914    0.00341   -0.00570    0.00724 
AFIX 137 
H22A  2   -0.268391    0.946059    0.304406    11.00000   -1.50000 
H22B  2   -0.162610    0.980053    0.245673    11.00000   -1.50000 
H22C  2   -0.204994    1.035509    0.310430    11.00000   -1.50000 
AFIX   0 
C23A  1    0.150745    0.956938    0.542206    11.00000    0.04114    0.04694 = 
         0.03993   -0.00712    0.00927    0.00918 
AFIX 137 
H23A  2    0.150781    0.906607    0.568504    11.00000   -1.50000 
H23B  2    0.062144    0.990080    0.554168    11.00000   -1.50000 
H23C  2    0.252571    0.984449    0.556273    11.00000   -1.50000 
AFIX   0 
O30A  5    0.452340    0.704349    0.448540    11.00000    0.02796    0.03045 = 
         0.03658   -0.00811    0.00860   -0.00470 
C31A  1    0.357783    0.648425    0.414401    11.00000    0.03753    0.02620 = 
         0.02691   -0.00081    0.00005    0.00444 
C32A  1    0.212298    0.630397    0.432018    11.00000    0.03443    0.02655 = 
         0.03790   -0.00225   -0.00376   -0.00403 
AFIX  43 
H32A  2    0.153007    0.590917    0.403696    11.00000   -1.20000 
AFIX   0 
C33A  1    0.137583    0.665586    0.490171    11.00000    0.02748    0.03193 = 
         0.04592    0.00507    0.00561   -0.00559 
AFIX  43 
H33A  2    0.038496    0.643231    0.499320    11.00000   -1.20000 
AFIX   0 
C34A  1    0.193325    0.726650    0.532774    11.00000    0.03189    0.03510 = 
         0.03819   -0.00226    0.01197   -0.00197 
AFIX  43 
H34A  2    0.137591    0.746178    0.570442    11.00000   -1.20000 
AFIX   0 
C35A  1    0.433072    0.606736    0.356181    11.00000    0.05597    0.03927 = 
         0.04017   -0.01021    0.00826    0.00000 
AFIX 137 
H35A  2    0.456602    0.645202    0.319478    11.00000   -1.50000 
H35B  2    0.359105    0.566460    0.333447    11.00000   -1.50000 
H35C  2    0.532780    0.581264    0.377514    11.00000   -1.50000 
AFIX   0 
AL1B  3    0.922954    0.857263    0.023724    11.00000    0.02986    0.03021 = 
         0.02409    0.00034    0.00437   -0.00368 
N1B   4    0.872257    0.756093    0.057481    11.00000    0.02712    0.03173 = 
         0.02485    0.00316    0.00330   -0.00625 
C1B   1    0.849069    0.691535    0.016337    11.00000    0.03326    0.03704 = 
         0.03445    0.00459   -0.00193   -0.00931 
C2B   1    0.870679    0.691320   -0.057267    11.00000    0.04823    0.03518 = 
         0.02836   -0.00541    0.00334   -0.01265 
AFIX  43 
H2B   2    0.840242    0.644261   -0.083528    11.00000   -1.20000 
AFIX   0 
C3B   1    0.931748    0.752303   -0.096306    11.00000    0.03325    0.03155 = 
         0.02685   -0.00227   -0.00021   -0.00170 
N3B   4    0.966522    0.823751   -0.068794    11.00000    0.02913    0.03014 = 
         0.02142    0.00359    0.00165   -0.00331 
C4B   1    0.802233    0.614779    0.048849    11.00000    0.05889    0.04130 = 
         0.04179    0.00271    0.00552   -0.01921 
AFIX 137 
H4D   2    0.886422    0.598501    0.087408    11.00000   -1.50000 
H4E   2    0.788424    0.573857    0.011150    11.00000   -1.50000 
H4F   2    0.701319    0.621940    0.069185    11.00000   -1.50000 
AFIX   0 
C5B   1    0.961514    0.733152   -0.173107    11.00000    0.05873    0.03702 = 
         0.02759   -0.00247    0.00727   -0.00299 
AFIX 137 
H5D   2    0.904818    0.771524   -0.206706    11.00000   -1.50000 
H5E   2    0.922272    0.679658   -0.185872    11.00000   -1.50000 
H5F   2    1.076707    0.735885   -0.176422    11.00000   -1.50000 
AFIX   0 
C6B   1    0.859511    0.749922    0.134850    11.00000    0.02757    0.02721 = 
         0.02563    0.00349    0.00093   -0.00501 
C7B   1    0.994286    0.728322    0.182772    11.00000    0.02594    0.03015 = 
         0.03204    0.00303    0.00395   -0.00208 
C8B   1    0.981134    0.728085    0.256557    11.00000    0.03220    0.03627 = 
         0.03341    0.00703   -0.00680   -0.00463 
AFIX  43 
H8B   2    1.071674    0.713146    0.289685    11.00000   -1.20000 
AFIX   0 
C9B   1    0.840770    0.748843    0.283625    11.00000    0.03906    0.03391 = 
         0.02636   -0.00139    0.00549   -0.00567 
C10B  1    0.710101    0.768283    0.234364    11.00000    0.03180    0.03883 = 
         0.03746    0.00683    0.00991    0.00309 
AFIX  43 
H10B  2    0.612258    0.781474    0.251928    11.00000   -1.20000 
AFIX   0 
C11B  1    0.715805    0.769361    0.159733    11.00000    0.02504    0.04314 = 
         0.03230    0.00951    0.00177   -0.00265 
C12B  1    1.149635    0.705707    0.155201    11.00000    0.02968    0.05264 = 
         0.04403    0.00582    0.00468    0.00127 
AFIX 137 
H12D  2    1.133213    0.657652    0.125580    11.00000   -1.50000 
H12E  2    1.232057    0.695828    0.196472    11.00000   -1.50000 
H12F  2    1.184287    0.748990    0.125687    11.00000   -1.50000 
AFIX   0 
C13B  1    0.830817    0.749690    0.364070    11.00000    0.05783    0.06105 = 
         0.02768    0.00082    0.00638   -0.00425 
AFIX 137 
H13D  2    0.831596    0.695154    0.382213    11.00000   -1.50000 
H13E  2    0.731470    0.775950    0.373226    11.00000   -1.50000 
H13F  2    0.922916    0.778516    0.389055    11.00000   -1.50000 
AFIX   0 
C14B  1    0.567908    0.790281    0.108820    11.00000    0.02685    0.09047 = 
         0.04488    0.01908    0.00286    0.00280 
AFIX 137 
H14D  2    0.592452    0.833706    0.077014    11.00000   -1.50000 
H14E  2    0.482777    0.806838    0.136959    11.00000   -1.50000 
H14F  2    0.532212    0.743916    0.079343    11.00000   -1.50000 
AFIX   0 
C15B  1    1.041277    0.880358   -0.112431    11.00000    0.03417    0.02712 = 
         0.02136   -0.00233    0.00501   -0.00369 
C16B  1    0.946523    0.931022   -0.159829    11.00000    0.04306    0.03273 = 
         0.02386   -0.00285    0.00570    0.00742 
C17B  1    1.023962    0.983241   -0.202041    11.00000    0.06179    0.02949 = 
         0.02995    0.00406    0.01420    0.00998 
AFIX  43 
H17B  2    0.961084    1.017962   -0.234362    11.00000   -1.20000 
AFIX   0 
C18B  1    1.188523    0.986186   -0.198466    11.00000    0.07139    0.02715 = 
         0.03817   -0.00484    0.02834   -0.00406 
C19B  1    1.277957    0.937287   -0.149293    11.00000    0.04100    0.03740 = 
         0.03996   -0.01183    0.01784   -0.01107 
AFIX  43 
H19B  2    1.391537    0.940484   -0.144807    11.00000   -1.20000 
AFIX   0 
C20B  1    1.208578    0.883860   -0.106341    11.00000    0.03008    0.03545 = 
         0.02649   -0.00345    0.00679   -0.00052 
C21B  1    0.765354    0.929310   -0.166135    11.00000    0.04101    0.07042 = 
         0.03564    0.00731   -0.00254    0.01665 
AFIX 137 
H21D  2    0.727068    0.875537   -0.178370    11.00000   -1.50000 
H21E  2    0.720626    0.966021   -0.204316    11.00000   -1.50000 
H21F  2    0.731090    0.945265   -0.119802    11.00000   -1.50000 
AFIX   0 
C22B  1    1.269980    1.042335   -0.245836    11.00000    0.10554    0.04495 = 
         0.07109    0.00738    0.05866   -0.00781 
AFIX 137 
H22D  2    1.229676    1.032738   -0.296941    11.00000   -1.50000 
H22E  2    1.386015    1.033417   -0.237977    11.00000   -1.50000 
H22F  2    1.246919    1.097156   -0.233219    11.00000   -1.50000 
AFIX   0 
C23B  1    1.310439    0.828807   -0.055088    11.00000    0.03327    0.07100 = 
         0.04545    0.00844    0.00085    0.00697 
AFIX 137 
H23D  2    1.288680    0.838408   -0.005261    11.00000   -1.50000 
H23E  2    1.424044    0.838705   -0.058423    11.00000   -1.50000 
H23F  2    1.284479    0.773699   -0.068428    11.00000   -1.50000 
AFIX   0 
O30B  5    0.754540    0.919610    0.010007    11.00000    0.03523    0.04071 = 
         0.03543   -0.00642    0.00196    0.00186 
C31B  1    0.742940    0.992214    0.038863    11.00000    0.04653    0.04487 = 
         0.04155   -0.00084    0.01200    0.00732 
C32B  1    0.858788    1.024308    0.085949    11.00000    0.05158    0.04044 = 
         0.05349   -0.01351    0.00369    0.00252 
AFIX  43 
H32B  2    0.837846    1.074920    0.105029    11.00000   -1.20000 
AFIX   0 
C33B  1    1.012221    0.989248    0.110374    11.00000    0.04643    0.03607 = 
         0.04315   -0.00762    0.00068   -0.00873 
AFIX  43 
H33B  2    1.080981    1.018362    0.145369    11.00000   -1.20000 
AFIX   0 
C34B  1    1.068654    0.919855    0.089048    11.00000    0.03367    0.03767 = 
         0.03245    0.00300    0.00170   -0.00327 
AFIX  43 
H34B  2    1.174654    0.902566    0.105287    11.00000   -1.20000 
AFIX   0 
C35B  1    0.587223    1.032238    0.012194    11.00000    0.05995    0.06979 = 
         0.07182   -0.01911   -0.00177    0.02210 
AFIX 137 
H35D  2    0.585608    1.085214    0.033675    11.00000   -1.50000 
H35E  2    0.498185    1.000858    0.026283    11.00000   -1.50000 
H35F  2    0.576177    1.036779   -0.040793    11.00000   -1.50000 
  
AFIX   0 
HKLF 4 
  
  
  
  
REM  MRC1813 in P2(1) 
REM R1 =  0.0426 for    6926 Fo > 4sig(Fo)  and  0.0515 for all    7755 data 
REM    596 parameters refined using      1 restraints 
  
END 
  
WGHT      0.0371      0.5250 
  
REM Highest difference peak  0.205,  deepest hole -0.219,  1-sigma level  0.040 
Q1    1   0.5179  0.7777  0.5324  11.00000  0.05    0.21 
Q2    1   0.3241  0.6115  0.4427  11.00000  0.05    0.18 
Q3    1   0.9360  0.8556 -0.0280  11.00000  0.05    0.18 
Q4    1   0.7117  0.9576  0.5614  11.00000  0.05    0.18 
Q5    1   1.0204  0.7658 -0.2064  11.00000  0.05    0.18 
Q6    1   0.3842  0.7659  0.4530  11.00000  0.05    0.17 
Q7    1   0.7429  0.9459  0.5676  11.00000  0.05    0.17 
Q8    1   0.8371  0.8062  0.6646  11.00000  0.05    0.17 
Q9    1   0.1617  0.9522  0.4977  11.00000  0.05    0.17 
Q10   1   0.3839  0.8835  0.2752  11.00000  0.05    0.16 
;
_shelx_res_checksum              72201
####################################################################### 
# 
# This file contains crystal structure data downloaded from the 
# Cambridge Structural Database (CSD) hosted by the Cambridge 
# Crystallographic Data Centre (CCDC).
# 
# Full information about CCDC data access policies and citation 
# guidelines are available at http://www.ccdc.cam.ac.uk/access/V1 
# 
# Audit and citation data items may have been added by the CCDC. 
# Please retain this information to preserve the provenance of 
# this file and to allow appropriate attribution of the data. 
# 
#######################################################################

data_5c
_database_code_depnum_ccdc_archive 'CCDC 1973124'
_audit_update_record             
;
2019-12-19 deposited with the CCDC.	2020-07-16 downloaded from the CCDC.
;
_audit_creation_date             2019-10-15
_audit_creation_method           
;
Olex2 1.2
(compiled 2018.05.29 svn.r3508 for OlexSys, GUI svn.r5506)
;
_shelx_SHELXL_version_number     2018/3
_chemical_name_common            ?
_chemical_name_systematic        
;
 ?
;
_chemical_formula_moiety         'C35 H49 Al N2 O'
_chemical_formula_sum            'C35 H49 Al N2 O'
_chemical_formula_weight         540.74
_chemical_absolute_configuration ?
_chemical_melting_point          ?
_chemical_oxdiff_formula         C33H49AlN2O
_chemical_oxdiff_usercomment     TH525
loop_
_atom_type_symbol
_atom_type_description
_atom_type_scat_dispersion_real
_atom_type_scat_dispersion_imag
_atom_type_scat_source
C C 0.0033 0.0016 'International Tables Vol C Tables 4.2.6.8 and 6.1.1.4'
H H 0.0000 0.0000 'International Tables Vol C Tables 4.2.6.8 and 6.1.1.4'
Al Al 0.0645 0.0514 'International Tables Vol C Tables 4.2.6.8 and 6.1.1.4'
N N 0.0061 0.0033 'International Tables Vol C Tables 4.2.6.8 and 6.1.1.4'
O O 0.0106 0.0060 'International Tables Vol C Tables 4.2.6.8 and 6.1.1.4'

_shelx_space_group_comment       
;
The symmetry employed for this shelxl refinement is uniquely defined
by the following loop, which should always be used as a source of
symmetry information in preference to the above space-group names.
They are only intended as comments.
;
_space_group_crystal_system      orthorhombic
_space_group_IT_number           33
_space_group_name_H-M_alt        'P n a 21'
_space_group_name_Hall           'P 2c -2n'
loop_
_space_group_symop_operation_xyz
'x, y, z'
'-x, -y, z+1/2'
'x+1/2, -y+1/2, z'
'-x+1/2, y+1/2, z+1/2'

_cell_length_a                   16.5281(6)
_cell_length_b                   12.2177(5)
_cell_length_c                   15.9821(6)
_cell_angle_alpha                90
_cell_angle_beta                 90
_cell_angle_gamma                90
_cell_volume                     3227.4(2)
_cell_formula_units_Z            4
_cell_measurement_reflns_used    2045
_cell_measurement_temperature    173.05(10)
_cell_measurement_theta_max      27.8450
_cell_measurement_theta_min      3.3190
_shelx_estimated_absorpt_T_max   ?
_shelx_estimated_absorpt_T_min   ?
_exptl_absorpt_coefficient_mu    0.091
_exptl_absorpt_correction_T_max  0.988
_exptl_absorpt_correction_T_min  0.975
_exptl_absorpt_correction_type   analytical
_exptl_absorpt_process_details   
;
CrysAlisPro 1.171.38.43 (Rigaku Oxford Diffraction, 2015)
Analytical numeric absorption correction using a multifaceted crystal
			model based on expressions derived by R.C. Clark & J.S. Reid.
(Clark, R. C. & Reid, J. S. (1995). Acta Cryst. A51, 887-897)
Empirical absorption correction using spherical harmonics,
 implemented in SCALE3 ABSPACK scaling algorithm.
;
_exptl_absorpt_special_details   ?
_exptl_crystal_colour            colourless
_exptl_crystal_colour_primary    colourless
_exptl_crystal_density_diffrn    1.113
_exptl_crystal_density_meas      ?
_exptl_crystal_density_method    ?
_exptl_crystal_description       block
_exptl_crystal_F_000             1176
loop_
_exptl_crystal_face_index_h
_exptl_crystal_face_index_k
_exptl_crystal_face_index_l
_exptl_crystal_face_perp_dist
0 -1 1 0.0740
0 1 -1 0.0740
5 0 2 0.2234
-5 -2 -1 0.2678
-5 0 -2 0.2757
0 4 5 0.1090
-1 0 0 0.2654
0 -4 -5 0.0831

_exptl_crystal_size_max          0.558
_exptl_crystal_size_mid          0.218
_exptl_crystal_size_min          0.148
loop_
_exptl_oxdiff_crystal_face_indexfrac_h
_exptl_oxdiff_crystal_face_indexfrac_k
_exptl_oxdiff_crystal_face_indexfrac_l
_exptl_oxdiff_crystal_face_x
_exptl_oxdiff_crystal_face_y
_exptl_oxdiff_crystal_face_z
-0.0001 -1.0000 0.9993 0.0052 0.0076 0.0725
0.0001 1.0000 -0.9993 -0.0052 -0.0076 -0.0725
4.9962 -0.0013 1.9986 0.1614 0.1650 0.0252
-4.9957 -1.9985 -0.9992 -0.1367 -0.1839 0.0951
-4.9962 0.0013 -1.9986 -0.1614 -0.1650 -0.0252
-0.0067 3.9983 4.9956 -0.1489 0.2761 -0.0681
-0.9996 0.0002 -0.0000 -0.0380 -0.0194 0.0048
0.0067 -3.9983 -4.9956 0.1489 -0.2761 0.0681

_exptl_special_details           
;
 ?
;
_exptl_transmission_factor_max   ?
_exptl_transmission_factor_min   ?
_diffrn_reflns_av_R_equivalents  0.0255
_diffrn_reflns_av_unetI/netI     0.0437
_diffrn_reflns_Laue_measured_fraction_full 0.986
_diffrn_reflns_Laue_measured_fraction_max 0.816
_diffrn_reflns_limit_h_max       18
_diffrn_reflns_limit_h_min       -20
_diffrn_reflns_limit_k_max       13
_diffrn_reflns_limit_k_min       -14
_diffrn_reflns_limit_l_max       13
_diffrn_reflns_limit_l_min       -20
_diffrn_reflns_number            7175
_diffrn_reflns_point_group_measured_fraction_full 0.692
_diffrn_reflns_point_group_measured_fraction_max 0.558
_diffrn_reflns_theta_full        25.242
_diffrn_reflns_theta_max         28.198
_diffrn_reflns_theta_min         2.433
_diffrn_ambient_environment      N~2~
_diffrn_ambient_temperature      173.05(10)
_diffrn_detector                 'CCD plate'
_diffrn_detector_area_resol_mean 16.0382
_diffrn_detector_type            Eos
_diffrn_measured_fraction_theta_full 0.986
_diffrn_measured_fraction_theta_max 0.816
_diffrn_measurement_details      
;
List of Runs (angles in degrees, time in seconds):

  # Type    Start    End  Width  t~exp~   \w     \q     \k     \f   Frames
#--------------------------------------------------------------------------
  1  \w      3.00  69.00   1.00    6.20    --   14.27  77.00  60.00   66
  2  \w     43.00  86.00   1.00    6.20    --   14.27 178.00  60.00   43
;
_diffrn_measurement_device       'four-circle diffractometer'
_diffrn_measurement_device_type  'Xcalibur, Eos'
_diffrn_measurement_method       '\w scans'
_diffrn_orient_matrix_type       
'CrysAlisPro convention (1999,Acta A55,543-557)'
_diffrn_orient_matrix_UB_11      0.0379766000
_diffrn_orient_matrix_UB_12      -0.0194349000
_diffrn_orient_matrix_UB_13      -0.0142054000
_diffrn_orient_matrix_UB_21      0.0193966000
_diffrn_orient_matrix_UB_22      0.0265004000
_diffrn_orient_matrix_UB_23      0.0340788000
_diffrn_orient_matrix_UB_31      -0.0048297000
_diffrn_orient_matrix_UB_32      -0.0478378000
_diffrn_orient_matrix_UB_33      0.0246494000
_diffrn_radiation_monochromator  graphite
_diffrn_radiation_probe          x-ray
_diffrn_radiation_type           MoK\a
_diffrn_radiation_wavelength     0.71073
_diffrn_source                   'fine-focus sealed X-ray tube'
_diffrn_source_type              'Enhance (Mo) X-ray Source'
_reflns_Friedel_coverage         0.320
_reflns_Friedel_fraction_full    0.374
_reflns_Friedel_fraction_max     0.280
_reflns_number_gt                3898
_reflns_number_total             4440
_reflns_odcompleteness_completeness 98.61
_reflns_odcompleteness_iscentric 1
_reflns_odcompleteness_theta     24.97
_reflns_special_details          
;
 Reflections were merged by SHELXL according to the crystal
 class for the calculation of statistics and refinement.
 
 _reflns_Friedel_fraction is defined as the number of unique
 Friedel pairs measured divided by the number that would be
 possible theoretically, ignoring centric projections and
 systematic absences.
;
_reflns_threshold_expression     'I > 2\s(I)'
_computing_cell_refinement       'CrysAlisPro 1.171.38.43 (Rigaku OD, 2015)'
_computing_data_collection       'CrysAlisPro 1.171.38.43 (Rigaku OD, 2015)'
_computing_data_reduction        'CrysAlisPro 1.171.38.43 (Rigaku OD, 2015)'
_computing_molecular_graphics    'Olex2 (Dolomanov et al., 2009)'
_computing_publication_material  'Olex2 (Dolomanov et al., 2009)'
_computing_structure_refinement  'ShelXL (Sheldrick, 2015)'
_computing_structure_solution    'ShelXT (Sheldrick, 2015)'
_refine_diff_density_max         0.215
_refine_diff_density_min         -0.255
_refine_diff_density_rms         0.045
_refine_ls_abs_structure_details 
;
 Flack x determined using 910 quotients [(I+)-(I-)]/[(I+)+(I-)]
 (Parsons, Flack and Wagner, Acta Cryst. B69 (2013) 249-259).
;
_refine_ls_abs_structure_Flack   -0.06(13)
_refine_ls_extinction_coef       .
_refine_ls_extinction_method     none
_refine_ls_goodness_of_fit_ref   1.032
_refine_ls_hydrogen_treatment    constr
_refine_ls_matrix_type           full
_refine_ls_number_parameters     364
_refine_ls_number_reflns         4440
_refine_ls_number_restraints     1
_refine_ls_R_factor_all          0.0502
_refine_ls_R_factor_gt           0.0416
_refine_ls_restrained_S_all      1.032
_refine_ls_shift/su_max          0.001
_refine_ls_shift/su_mean         0.000
_refine_ls_structure_factor_coef Fsqd
_refine_ls_weighting_details     
'w=1/[\s^2^(Fo^2^)+(0.0660P)^2^] where P=(Fo^2^+2Fc^2^)/3'
_refine_ls_weighting_scheme      calc
_refine_ls_wR_factor_gt          0.1023
_refine_ls_wR_factor_ref         0.1074
_refine_special_details          ?
_olex2_refinement_description    
;
1. Fixed Uiso
 At 1.2 times of:
  All C(H) groups
 At 1.5 times of:
  All C(H,H,H) groups
2.a Ternary CH refined with riding coordinates:
 C12(H12), C15(H15), C24(H24), C27(H27)
2.b Aromatic/amide H refined with riding coordinates:
 C2(H2), C8(H8), C9(H9), C10(H10), C20(H20), C21(H21), C22(H22), C30(H30),
 C31(H31)
2.c Idealised Me refined as rotating group:
 C4(H4A,H4B,H4C), C5(H5A,H5B,H5C), C13(H13A,H13B,H13C), C14(H14A,H14B,H14C),
 C16(H16A,H16B,H16C), C17(H17A,H17B,H17C), C25(H25A,H25B,H25C), C26(H26A,H26B,
 H26C), C28(H28A,H28B,H28C), C29(H29A,H29B,H29C), C35(H35A,H35B,H35C), C36(H36A,
 H36B,H36C)
;
_atom_sites_solution_hydrogens   geom
_atom_sites_solution_primary     dual
_atom_sites_solution_secondary   ?
loop_
_atom_site_label
_atom_site_type_symbol
_atom_site_fract_x
_atom_site_fract_y
_atom_site_fract_z
_atom_site_U_iso_or_equiv
_atom_site_adp_type
_atom_site_occupancy
_atom_site_site_symmetry_order
_atom_site_calc_flag
_atom_site_refinement_flags_posn
_atom_site_refinement_flags_adp
_atom_site_refinement_flags_occupancy
_atom_site_disorder_assembly
_atom_site_disorder_group
Al1 Al 0.37199(5) 0.67587(6) 0.51693(6) 0.0194(2) Uani 1 1 d . . . . .
O34 O 0.34963(12) 0.57918(16) 0.43931(13) 0.0289(5) Uani 1 1 d . . . . .
N1 N 0.47469(13) 0.64222(19) 0.56283(15) 0.0200(5) Uani 1 1 d . . . . .
N3 N 0.40298(14) 0.80599(18) 0.46132(16) 0.0205(5) Uani 1 1 d . . . . .
C1 C 0.54252(16) 0.6728(2) 0.5233(2) 0.0223(6) Uani 1 1 d . . . . .
C2 C 0.54212(17) 0.7493(2) 0.45802(19) 0.0249(7) Uani 1 1 d . . . . .
H2 H 0.590093 0.755823 0.428014 0.030 Uiso 1 1 calc R . . . .
C3 C 0.47916(17) 0.8165(2) 0.43250(19) 0.0225(6) Uani 1 1 d . . . . .
C4 C 0.62292(18) 0.6257(3) 0.5491(2) 0.0341(8) Uani 1 1 d . . . . .
H4A H 0.616979 0.548890 0.560011 0.051 Uiso 1 1 calc GR . . . .
H4B H 0.641601 0.661983 0.598724 0.051 Uiso 1 1 calc GR . . . .
H4C H 0.661456 0.636273 0.504843 0.051 Uiso 1 1 calc GR . . . .
C5 C 0.49873(19) 0.9055(3) 0.3704(2) 0.0356(8) Uani 1 1 d . . . . .
H5A H 0.481049 0.974793 0.392101 0.053 Uiso 1 1 calc GR . . . .
H5B H 0.471510 0.890899 0.318541 0.053 Uiso 1 1 calc GR . . . .
H5C H 0.556083 0.907618 0.361068 0.053 Uiso 1 1 calc GR . . . .
C6 C 0.48112(16) 0.5778(2) 0.6388(2) 0.0229(6) Uani 1 1 d . . . . .
C7 C 0.47832(18) 0.4630(3) 0.6348(2) 0.0289(7) Uani 1 1 d . . . . .
C8 C 0.4842(2) 0.4053(3) 0.7098(2) 0.0395(9) Uani 1 1 d . . . . .
H8 H 0.482913 0.329191 0.708579 0.047 Uiso 1 1 calc R . . . .
C9 C 0.4920(2) 0.4576(3) 0.7852(3) 0.0483(10) Uani 1 1 d . . . . .
H9 H 0.495857 0.417383 0.834454 0.058 Uiso 1 1 calc R . . . .
C10 C 0.4940(2) 0.5702(3) 0.7875(2) 0.0421(9) Uani 1 1 d . . . . .
H10 H 0.499008 0.605420 0.838824 0.051 Uiso 1 1 calc R . . . .
C11 C 0.48874(19) 0.6323(3) 0.7154(2) 0.0305(7) Uani 1 1 d . . . . .
C12 C 0.4696(2) 0.4005(3) 0.5531(2) 0.0330(8) Uani 1 1 d . . . . .
H12 H 0.464784 0.453718 0.507428 0.040 Uiso 1 1 calc R . . . .
C13 C 0.5440(2) 0.3282(3) 0.5360(3) 0.0467(10) Uani 1 1 d . . . . .
H13A H 0.549616 0.275350 0.580103 0.070 Uiso 1 1 calc GR . . . .
H13B H 0.591632 0.373152 0.533805 0.070 Uiso 1 1 calc GR . . . .
H13C H 0.537303 0.291016 0.483584 0.070 Uiso 1 1 calc GR . . . .
C14 C 0.3929(2) 0.3307(3) 0.5545(3) 0.0518(11) Uani 1 1 d . . . . .
H14A H 0.346779 0.376878 0.563595 0.078 Uiso 1 1 calc GR . . . .
H14B H 0.396640 0.277909 0.598786 0.078 Uiso 1 1 calc GR . . . .
H14C H 0.387228 0.293462 0.501908 0.078 Uiso 1 1 calc GR . . . .
C15 C 0.4920(2) 0.7569(3) 0.7221(2) 0.0353(8) Uani 1 1 d . . . . .
H15 H 0.485707 0.786863 0.665571 0.042 Uiso 1 1 calc R . . . .
C16 C 0.4232(3) 0.8001(3) 0.7749(3) 0.0536(11) Uani 1 1 d . . . . .
H16A H 0.427938 0.772079 0.830827 0.080 Uiso 1 1 calc GR . . . .
H16B H 0.372561 0.777140 0.751286 0.080 Uiso 1 1 calc GR . . . .
H16C H 0.425330 0.878636 0.776250 0.080 Uiso 1 1 calc GR . . . .
C17 C 0.5739(3) 0.7963(3) 0.7563(3) 0.0639(13) Uani 1 1 d . . . . .
H17A H 0.616606 0.769712 0.721032 0.096 Uiso 1 1 calc GR . . . .
H17B H 0.581253 0.768985 0.812052 0.096 Uiso 1 1 calc GR . . . .
H17C H 0.574868 0.874866 0.757040 0.096 Uiso 1 1 calc GR . . . .
C18 C 0.34519(17) 0.8914(2) 0.44049(19) 0.0220(6) Uani 1 1 d . . . . .
C19 C 0.33205(17) 0.9749(2) 0.4993(2) 0.0251(7) Uani 1 1 d . . . . .
C20 C 0.28147(19) 1.0613(3) 0.4768(2) 0.0358(8) Uani 1 1 d . . . . .
H20 H 0.272543 1.118037 0.514459 0.043 Uiso 1 1 calc R . . . .
C21 C 0.2445(2) 1.0641(3) 0.3995(3) 0.0421(9) Uani 1 1 d . . . . .
H21 H 0.212595 1.123709 0.384674 0.050 Uiso 1 1 calc R . . . .
C22 C 0.2547(2) 0.9792(3) 0.3447(2) 0.0384(9) Uani 1 1 d . . . . .
H22 H 0.227342 0.980572 0.293883 0.046 Uiso 1 1 calc R . . . .
C23 C 0.30512(18) 0.8904(3) 0.3629(2) 0.0285(7) Uani 1 1 d . . . . .
C24 C 0.37006(17) 0.9697(2) 0.5860(2) 0.0285(7) Uani 1 1 d . . . . .
H24 H 0.372497 0.892329 0.602159 0.034 Uiso 1 1 calc R . . . .
C25 C 0.4569(2) 1.0133(3) 0.5863(3) 0.0405(9) Uani 1 1 d . . . . .
H25A H 0.457394 1.086753 0.564976 0.061 Uiso 1 1 calc GR . . . .
H25B H 0.490169 0.967615 0.551643 0.061 Uiso 1 1 calc GR . . . .
H25C H 0.477464 1.012921 0.642469 0.061 Uiso 1 1 calc GR . . . .
C26 C 0.3201(2) 1.0287(3) 0.6521(2) 0.0454(9) Uani 1 1 d . . . . .
H26A H 0.265523 1.001873 0.650836 0.068 Uiso 1 1 calc GR . . . .
H26B H 0.320271 1.105832 0.640839 0.068 Uiso 1 1 calc GR . . . .
H26C H 0.343043 1.015488 0.706390 0.068 Uiso 1 1 calc GR . . . .
C27 C 0.31055(19) 0.7950(3) 0.3035(2) 0.0319(8) Uani 1 1 d . . . . .
H27 H 0.356280 0.749309 0.320905 0.038 Uiso 1 1 calc R . . . .
C28 C 0.2332(2) 0.7263(3) 0.3111(2) 0.0439(9) Uani 1 1 d . . . . .
H28A H 0.187875 0.768149 0.291521 0.066 Uiso 1 1 calc GR . . . .
H28B H 0.224860 0.706646 0.368644 0.066 Uiso 1 1 calc GR . . . .
H28C H 0.238576 0.661154 0.278031 0.066 Uiso 1 1 calc GR . . . .
C29 C 0.3245(3) 0.8289(4) 0.2125(2) 0.0537(11) Uani 1 1 d . . . . .
H29A H 0.373350 0.871096 0.208604 0.081 Uiso 1 1 calc GR . . . .
H29B H 0.279633 0.872262 0.193519 0.081 Uiso 1 1 calc GR . . . .
H29C H 0.329203 0.764716 0.178212 0.081 Uiso 1 1 calc GR . . . .
C30 C 0.27902(19) 0.6650(3) 0.5876(2) 0.0297(7) Uani 1 1 d . . . . .
H30 H 0.271390 0.711045 0.633265 0.036 Uiso 1 1 calc R . . . .
C31 C 0.22457(17) 0.5857(3) 0.5669(2) 0.0310(8) Uani 1 1 d . . . . .
H31 H 0.180211 0.578669 0.602293 0.037 Uiso 1 1 calc R . . . .
C32 C 0.22731(17) 0.5111(2) 0.4967(2) 0.0292(7) Uani 1 1 d . . . . .
C33 C 0.28585(18) 0.5110(2) 0.4376(2) 0.0292(7) Uani 1 1 d . . . . .
C35 C 0.1609(2) 0.4249(3) 0.4920(3) 0.0454(9) Uani 1 1 d . . . . .
H35A H 0.184366 0.353381 0.497087 0.068 Uiso 1 1 calc GR . . . .
H35B H 0.133357 0.430750 0.439289 0.068 Uiso 1 1 calc GR . . . .
H35C H 0.122961 0.436323 0.536694 0.068 Uiso 1 1 calc GR . . . .
C36 C 0.2882(2) 0.4344(3) 0.3643(2) 0.0458(9) Uani 1 1 d . . . . .
H36A H 0.304399 0.363000 0.382781 0.069 Uiso 1 1 calc GR . . . .
H36B H 0.326172 0.461081 0.323683 0.069 Uiso 1 1 calc GR . . . .
H36C H 0.235365 0.430274 0.339425 0.069 Uiso 1 1 calc GR . . . .

loop_
_atom_site_aniso_label
_atom_site_aniso_U_11
_atom_site_aniso_U_22
_atom_site_aniso_U_33
_atom_site_aniso_U_23
_atom_site_aniso_U_13
_atom_site_aniso_U_12
Al1 0.0186(4) 0.0176(4) 0.0221(4) 0.0013(4) 0.0008(4) -0.0009(3)
O34 0.0270(10) 0.0298(11) 0.0299(12) -0.0059(10) 0.0039(10) -0.0052(9)
N1 0.0200(12) 0.0157(12) 0.0242(13) -0.0001(11) 0.0017(11) -0.0001(9)
N3 0.0203(11) 0.0184(12) 0.0230(13) 0.0008(10) 0.0020(11) 0.0001(9)
C1 0.0200(12) 0.0194(13) 0.0277(15) -0.0079(14) 0.0015(14) 0.0005(11)
C2 0.0213(14) 0.0253(16) 0.0282(16) -0.0001(13) 0.0092(14) -0.0027(12)
C3 0.0260(15) 0.0208(15) 0.0205(15) 0.0000(13) 0.0042(13) -0.0038(11)
C4 0.0197(14) 0.0324(18) 0.050(2) 0.0055(16) -0.0019(15) 0.0005(13)
C5 0.0304(17) 0.0356(19) 0.041(2) 0.0137(16) 0.0084(17) -0.0028(14)
C6 0.0197(13) 0.0227(15) 0.0263(17) 0.0038(13) -0.0015(14) 0.0010(11)
C7 0.0289(15) 0.0239(16) 0.0339(19) 0.0057(15) 0.0009(15) 0.0015(13)
C8 0.052(2) 0.0225(17) 0.044(2) 0.0125(16) -0.0043(18) 0.0002(16)
C9 0.069(2) 0.042(2) 0.034(2) 0.0177(18) 0.004(2) 0.007(2)
C10 0.059(2) 0.043(2) 0.0247(19) 0.0010(16) -0.0022(18) 0.0071(18)
C11 0.0337(16) 0.0291(17) 0.0288(17) 0.0036(16) -0.0031(15) 0.0043(14)
C12 0.0469(19) 0.0165(15) 0.0356(19) 0.0018(14) -0.0099(16) 0.0022(13)
C13 0.054(2) 0.0344(19) 0.052(3) -0.0075(18) 0.004(2) 0.0084(17)
C14 0.054(2) 0.0273(18) 0.074(3) 0.0011(19) -0.024(2) -0.0026(16)
C15 0.053(2) 0.0270(17) 0.0255(17) -0.0008(15) -0.0055(17) 0.0034(15)
C16 0.072(3) 0.044(2) 0.046(2) -0.008(2) 0.003(2) 0.018(2)
C17 0.071(3) 0.043(2) 0.077(3) -0.007(2) -0.014(3) -0.009(2)
C18 0.0206(13) 0.0205(14) 0.0249(16) 0.0048(13) 0.0026(13) -0.0007(11)
C19 0.0235(14) 0.0190(15) 0.0326(18) 0.0020(13) 0.0052(14) -0.0023(11)
C20 0.0354(17) 0.0224(16) 0.050(2) -0.0045(16) 0.0040(17) 0.0039(14)
C21 0.041(2) 0.0305(19) 0.055(2) 0.0086(18) -0.0065(19) 0.0112(15)
C22 0.0395(18) 0.041(2) 0.035(2) 0.0087(17) -0.0067(17) 0.0048(16)
C23 0.0272(15) 0.0311(17) 0.0273(17) 0.0054(14) 0.0035(15) -0.0007(13)
C24 0.0307(16) 0.0205(16) 0.0344(18) -0.0043(14) 0.0007(15) 0.0001(13)
C25 0.0379(18) 0.037(2) 0.046(2) -0.0124(18) -0.0026(17) -0.0043(15)
C26 0.054(2) 0.045(2) 0.037(2) -0.0127(18) 0.0048(19) 0.0081(18)
C27 0.0344(17) 0.0415(19) 0.0198(16) 0.0002(15) -0.0004(15) 0.0054(15)
C28 0.045(2) 0.047(2) 0.040(2) -0.0096(19) -0.0063(17) -0.0011(17)
C29 0.060(2) 0.073(3) 0.028(2) 0.005(2) -0.0002(19) 0.008(2)
C30 0.0348(17) 0.0266(17) 0.0278(17) 0.0004(14) 0.0046(15) 0.0075(14)
C31 0.0195(15) 0.0338(18) 0.040(2) 0.0093(16) 0.0040(15) 0.0004(13)
C32 0.0214(14) 0.0273(16) 0.039(2) 0.0068(15) -0.0044(15) -0.0013(12)
C33 0.0268(16) 0.0236(16) 0.0372(19) 0.0022(15) -0.0071(15) -0.0013(12)
C35 0.0336(17) 0.045(2) 0.058(2) 0.0041(19) -0.0060(19) -0.0096(16)
C36 0.050(2) 0.041(2) 0.046(2) -0.0097(18) -0.0119(19) -0.0030(17)

_geom_special_details            
;
 All esds (except the esd in the dihedral angle between two l.s. planes)
 are estimated using the full covariance matrix.  The cell esds are taken
 into account individually in the estimation of esds in distances, angles
 and torsion angles; correlations between esds in cell parameters are only
 used when they are defined by crystal symmetry.  An approximate (isotropic)
 treatment of cell esds is used for estimating esds involving l.s. planes.
;
loop_
_geom_bond_atom_site_label_1
_geom_bond_atom_site_label_2
_geom_bond_distance
_geom_bond_site_symmetry_2
_geom_bond_publ_flag
Al1 O34 1.752(2) . ?
Al1 N1 1.894(2) . ?
Al1 N3 1.892(2) . ?
Al1 C30 1.912(3) . ?
O34 C33 1.344(4) . ?
N1 C1 1.340(4) . ?
N1 C6 1.451(4) . ?
N3 C3 1.347(4) . ?
N3 C18 1.453(3) . ?
C1 C2 1.401(4) . ?
C1 C4 1.505(4) . ?
C2 H2 0.9300 . ?
C2 C3 1.387(4) . ?
C3 C5 1.508(4) . ?
C4 H4A 0.9600 . ?
C4 H4B 0.9600 . ?
C4 H4C 0.9600 . ?
C5 H5A 0.9600 . ?
C5 H5B 0.9600 . ?
C5 H5C 0.9600 . ?
C6 C7 1.404(4) . ?
C6 C11 1.400(4) . ?
C7 C8 1.394(4) . ?
C7 C12 1.519(5) . ?
C8 H8 0.9300 . ?
C8 C9 1.371(5) . ?
C9 H9 0.9300 . ?
C9 C10 1.377(5) . ?
C10 H10 0.9300 . ?
C10 C11 1.383(5) . ?
C11 C15 1.527(4) . ?
C12 H12 0.9800 . ?
C12 C13 1.539(5) . ?
C12 C14 1.527(5) . ?
C13 H13A 0.9600 . ?
C13 H13B 0.9600 . ?
C13 H13C 0.9600 . ?
C14 H14A 0.9600 . ?
C14 H14B 0.9600 . ?
C14 H14C 0.9600 . ?
C15 H15 0.9800 . ?
C15 C16 1.512(5) . ?
C15 C17 1.536(5) . ?
C16 H16A 0.9600 . ?
C16 H16B 0.9600 . ?
C16 H16C 0.9600 . ?
C17 H17A 0.9600 . ?
C17 H17B 0.9600 . ?
C17 H17C 0.9600 . ?
C18 C19 1.404(4) . ?
C18 C23 1.406(4) . ?
C19 C20 1.394(4) . ?
C19 C24 1.523(5) . ?
C20 H20 0.9300 . ?
C20 C21 1.377(5) . ?
C21 H21 0.9300 . ?
C21 C22 1.369(5) . ?
C22 H22 0.9300 . ?
C22 C23 1.398(5) . ?
C23 C27 1.506(4) . ?
C24 H24 0.9800 . ?
C24 C25 1.531(4) . ?
C24 C26 1.522(4) . ?
C25 H25A 0.9600 . ?
C25 H25B 0.9600 . ?
C25 H25C 0.9600 . ?
C26 H26A 0.9600 . ?
C26 H26B 0.9600 . ?
C26 H26C 0.9600 . ?
C27 H27 0.9800 . ?
C27 C28 1.534(5) . ?
C27 C29 1.530(5) . ?
C28 H28A 0.9600 . ?
C28 H28B 0.9600 . ?
C28 H28C 0.9600 . ?
C29 H29A 0.9600 . ?
C29 H29B 0.9600 . ?
C29 H29C 0.9600 . ?
C30 H30 0.9300 . ?
C30 C31 1.363(4) . ?
C31 H31 0.9300 . ?
C31 C32 1.446(4) . ?
C32 C33 1.353(5) . ?
C32 C35 1.523(4) . ?
C33 C36 1.499(5) . ?
C35 H35A 0.9600 . ?
C35 H35B 0.9600 . ?
C35 H35C 0.9600 . ?
C36 H36A 0.9600 . ?
C36 H36B 0.9600 . ?
C36 H36C 0.9600 . ?

loop_
_geom_angle_atom_site_label_1
_geom_angle_atom_site_label_2
_geom_angle_atom_site_label_3
_geom_angle
_geom_angle_site_symmetry_1
_geom_angle_site_symmetry_3
_geom_angle_publ_flag
O34 Al1 N1 108.47(11) . . ?
O34 Al1 N3 106.92(11) . . ?
O34 Al1 C30 101.65(12) . . ?
N1 Al1 C30 118.46(13) . . ?
N3 Al1 N1 96.99(10) . . ?
N3 Al1 C30 123.60(12) . . ?
C33 O34 Al1 126.7(2) . . ?
C1 N1 Al1 120.4(2) . . ?
C1 N1 C6 119.0(2) . . ?
C6 N1 Al1 120.50(17) . . ?
C3 N3 Al1 119.57(19) . . ?
C3 N3 C18 117.9(2) . . ?
C18 N3 Al1 122.21(17) . . ?
N1 C1 C2 122.2(3) . . ?
N1 C1 C4 120.2(3) . . ?
C2 C1 C4 117.6(3) . . ?
C1 C2 H2 115.9 . . ?
C3 C2 C1 128.1(3) . . ?
C3 C2 H2 115.9 . . ?
N3 C3 C2 123.0(3) . . ?
N3 C3 C5 119.6(3) . . ?
C2 C3 C5 117.4(3) . . ?
C1 C4 H4A 109.5 . . ?
C1 C4 H4B 109.5 . . ?
C1 C4 H4C 109.5 . . ?
H4A C4 H4B 109.5 . . ?
H4A C4 H4C 109.5 . . ?
H4B C4 H4C 109.5 . . ?
C3 C5 H5A 109.5 . . ?
C3 C5 H5B 109.5 . . ?
C3 C5 H5C 109.5 . . ?
H5A C5 H5B 109.5 . . ?
H5A C5 H5C 109.5 . . ?
H5B C5 H5C 109.5 . . ?
C7 C6 N1 120.1(3) . . ?
C11 C6 N1 118.7(2) . . ?
C11 C6 C7 121.2(3) . . ?
C6 C7 C12 122.9(3) . . ?
C8 C7 C6 117.6(3) . . ?
C8 C7 C12 119.4(3) . . ?
C7 C8 H8 119.1 . . ?
C9 C8 C7 121.8(3) . . ?
C9 C8 H8 119.1 . . ?
C8 C9 H9 120.3 . . ?
C8 C9 C10 119.4(3) . . ?
C10 C9 H9 120.3 . . ?
C9 C10 H10 119.2 . . ?
C9 C10 C11 121.7(4) . . ?
C11 C10 H10 119.2 . . ?
C6 C11 C15 122.6(3) . . ?
C10 C11 C6 118.3(3) . . ?
C10 C11 C15 119.1(3) . . ?
C7 C12 H12 108.3 . . ?
C7 C12 C13 111.4(3) . . ?
C7 C12 C14 110.3(3) . . ?
C13 C12 H12 108.3 . . ?
C14 C12 H12 108.3 . . ?
C14 C12 C13 110.2(3) . . ?
C12 C13 H13A 109.5 . . ?
C12 C13 H13B 109.5 . . ?
C12 C13 H13C 109.5 . . ?
H13A C13 H13B 109.5 . . ?
H13A C13 H13C 109.5 . . ?
H13B C13 H13C 109.5 . . ?
C12 C14 H14A 109.5 . . ?
C12 C14 H14B 109.5 . . ?
C12 C14 H14C 109.5 . . ?
H14A C14 H14B 109.5 . . ?
H14A C14 H14C 109.5 . . ?
H14B C14 H14C 109.5 . . ?
C11 C15 H15 107.7 . . ?
C11 C15 C17 111.6(3) . . ?
C16 C15 C11 111.2(3) . . ?
C16 C15 H15 107.7 . . ?
C16 C15 C17 110.7(3) . . ?
C17 C15 H15 107.7 . . ?
C15 C16 H16A 109.5 . . ?
C15 C16 H16B 109.5 . . ?
C15 C16 H16C 109.5 . . ?
H16A C16 H16B 109.5 . . ?
H16A C16 H16C 109.5 . . ?
H16B C16 H16C 109.5 . . ?
C15 C17 H17A 109.5 . . ?
C15 C17 H17B 109.5 . . ?
C15 C17 H17C 109.5 . . ?
H17A C17 H17B 109.5 . . ?
H17A C17 H17C 109.5 . . ?
H17B C17 H17C 109.5 . . ?
C19 C18 N3 118.0(3) . . ?
C19 C18 C23 121.6(3) . . ?
C23 C18 N3 120.4(3) . . ?
C18 C19 C24 121.0(3) . . ?
C20 C19 C18 118.0(3) . . ?
C20 C19 C24 121.0(3) . . ?
C19 C20 H20 119.5 . . ?
C21 C20 C19 121.1(3) . . ?
C21 C20 H20 119.5 . . ?
C20 C21 H21 120.0 . . ?
C22 C21 C20 120.0(3) . . ?
C22 C21 H21 120.0 . . ?
C21 C22 H22 119.1 . . ?
C21 C22 C23 121.9(3) . . ?
C23 C22 H22 119.1 . . ?
C18 C23 C27 122.3(3) . . ?
C22 C23 C18 117.2(3) . . ?
C22 C23 C27 120.3(3) . . ?
C19 C24 H24 107.3 . . ?
C19 C24 C25 112.0(3) . . ?
C25 C24 H24 107.3 . . ?
C26 C24 C19 112.8(3) . . ?
C26 C24 H24 107.3 . . ?
C26 C24 C25 110.0(3) . . ?
C24 C25 H25A 109.5 . . ?
C24 C25 H25B 109.5 . . ?
C24 C25 H25C 109.5 . . ?
H25A C25 H25B 109.5 . . ?
H25A C25 H25C 109.5 . . ?
H25B C25 H25C 109.5 . . ?
C24 C26 H26A 109.5 . . ?
C24 C26 H26B 109.5 . . ?
C24 C26 H26C 109.5 . . ?
H26A C26 H26B 109.5 . . ?
H26A C26 H26C 109.5 . . ?
H26B C26 H26C 109.5 . . ?
C23 C27 H27 107.9 . . ?
C23 C27 C28 108.9(3) . . ?
C23 C27 C29 113.5(3) . . ?
C28 C27 H27 107.9 . . ?
C29 C27 H27 107.9 . . ?
C29 C27 C28 110.4(3) . . ?
C27 C28 H28A 109.5 . . ?
C27 C28 H28B 109.5 . . ?
C27 C28 H28C 109.5 . . ?
H28A C28 H28B 109.5 . . ?
H28A C28 H28C 109.5 . . ?
H28B C28 H28C 109.5 . . ?
C27 C29 H29A 109.5 . . ?
C27 C29 H29B 109.5 . . ?
C27 C29 H29C 109.5 . . ?
H29A C29 H29B 109.5 . . ?
H29A C29 H29C 109.5 . . ?
H29B C29 H29C 109.5 . . ?
Al1 C30 H30 122.1 . . ?
C31 C30 Al1 115.9(3) . . ?
C31 C30 H30 122.1 . . ?
C30 C31 H31 116.0 . . ?
C30 C31 C32 128.0(3) . . ?
C32 C31 H31 116.0 . . ?
C31 C32 C35 116.8(3) . . ?
C33 C32 C31 124.4(3) . . ?
C33 C32 C35 118.7(3) . . ?
O34 C33 C32 123.1(3) . . ?
O34 C33 C36 112.5(3) . . ?
C32 C33 C36 124.4(3) . . ?
C32 C35 H35A 109.5 . . ?
C32 C35 H35B 109.5 . . ?
C32 C35 H35C 109.5 . . ?
H35A C35 H35B 109.5 . . ?
H35A C35 H35C 109.5 . . ?
H35B C35 H35C 109.5 . . ?
C33 C36 H36A 109.5 . . ?
C33 C36 H36B 109.5 . . ?
C33 C36 H36C 109.5 . . ?
H36A C36 H36B 109.5 . . ?
H36A C36 H36C 109.5 . . ?
H36B C36 H36C 109.5 . . ?

loop_
_geom_torsion_atom_site_label_1
_geom_torsion_atom_site_label_2
_geom_torsion_atom_site_label_3
_geom_torsion_atom_site_label_4
_geom_torsion
_geom_torsion_site_symmetry_1
_geom_torsion_site_symmetry_2
_geom_torsion_site_symmetry_3
_geom_torsion_site_symmetry_4
_geom_torsion_publ_flag
Al1 O34 C33 C32 2.3(4) . . . . ?
Al1 O34 C33 C36 -176.6(2) . . . . ?
Al1 N1 C1 C2 14.0(4) . . . . ?
Al1 N1 C1 C4 -166.6(2) . . . . ?
Al1 N1 C6 C7 83.4(3) . . . . ?
Al1 N1 C6 C11 -95.5(3) . . . . ?
Al1 N3 C3 C2 -16.0(4) . . . . ?
Al1 N3 C3 C5 164.8(2) . . . . ?
Al1 N3 C18 C19 90.3(3) . . . . ?
Al1 N3 C18 C23 -90.8(3) . . . . ?
Al1 C30 C31 C32 -2.1(4) . . . . ?
O34 Al1 N1 C1 80.9(2) . . . . ?
O34 Al1 N1 C6 -95.7(2) . . . . ?
O34 Al1 N3 C3 -81.4(2) . . . . ?
O34 Al1 N3 C18 92.0(2) . . . . ?
N1 Al1 O34 C33 120.6(2) . . . . ?
N1 Al1 N3 C3 30.4(2) . . . . ?
N1 Al1 N3 C18 -156.2(2) . . . . ?
N1 C1 C2 C3 10.9(5) . . . . ?
N1 C6 C7 C8 -179.6(3) . . . . ?
N1 C6 C7 C12 0.7(4) . . . . ?
N1 C6 C11 C10 179.3(3) . . . . ?
N1 C6 C11 C15 -1.1(4) . . . . ?
N3 Al1 O34 C33 -135.8(2) . . . . ?
N3 Al1 N1 C1 -29.6(2) . . . . ?
N3 Al1 N1 C6 153.8(2) . . . . ?
N3 C18 C19 C20 175.1(3) . . . . ?
N3 C18 C19 C24 -6.6(4) . . . . ?
N3 C18 C23 C22 -175.6(3) . . . . ?
N3 C18 C23 C27 8.7(4) . . . . ?
C1 N1 C6 C7 -93.2(3) . . . . ?
C1 N1 C6 C11 87.9(3) . . . . ?
C1 C2 C3 N3 -9.7(5) . . . . ?
C1 C2 C3 C5 169.5(3) . . . . ?
C3 N3 C18 C19 -96.2(3) . . . . ?
C3 N3 C18 C23 82.7(3) . . . . ?
C4 C1 C2 C3 -168.5(3) . . . . ?
C6 N1 C1 C2 -169.4(3) . . . . ?
C6 N1 C1 C4 10.0(4) . . . . ?
C6 C7 C8 C9 0.4(5) . . . . ?
C6 C7 C12 C13 117.2(3) . . . . ?
C6 C7 C12 C14 -120.2(3) . . . . ?
C6 C11 C15 C16 120.0(3) . . . . ?
C6 C11 C15 C17 -115.8(4) . . . . ?
C7 C6 C11 C10 0.4(4) . . . . ?
C7 C6 C11 C15 180.0(3) . . . . ?
C7 C8 C9 C10 0.0(6) . . . . ?
C8 C7 C12 C13 -62.6(4) . . . . ?
C8 C7 C12 C14 60.1(4) . . . . ?
C8 C9 C10 C11 -0.3(6) . . . . ?
C9 C10 C11 C6 0.1(5) . . . . ?
C9 C10 C11 C15 -179.5(4) . . . . ?
C10 C11 C15 C16 -60.4(4) . . . . ?
C10 C11 C15 C17 63.8(4) . . . . ?
C11 C6 C7 C8 -0.7(4) . . . . ?
C11 C6 C7 C12 179.6(3) . . . . ?
C12 C7 C8 C9 -179.8(3) . . . . ?
C18 N3 C3 C2 170.4(3) . . . . ?
C18 N3 C3 C5 -8.8(4) . . . . ?
C18 C19 C20 C21 0.9(5) . . . . ?
C18 C19 C24 C25 84.0(3) . . . . ?
C18 C19 C24 C26 -151.3(3) . . . . ?
C18 C23 C27 C28 101.1(3) . . . . ?
C18 C23 C27 C29 -135.5(3) . . . . ?
C19 C18 C23 C22 3.3(4) . . . . ?
C19 C18 C23 C27 -172.4(3) . . . . ?
C19 C20 C21 C22 2.4(5) . . . . ?
C20 C19 C24 C25 -97.7(3) . . . . ?
C20 C19 C24 C26 27.0(4) . . . . ?
C20 C21 C22 C23 -3.0(6) . . . . ?
C21 C22 C23 C18 0.2(5) . . . . ?
C21 C22 C23 C27 175.9(3) . . . . ?
C22 C23 C27 C28 -74.4(4) . . . . ?
C22 C23 C27 C29 49.0(4) . . . . ?
C23 C18 C19 C20 -3.8(4) . . . . ?
C23 C18 C19 C24 174.5(3) . . . . ?
C24 C19 C20 C21 -177.4(3) . . . . ?
C30 Al1 O34 C33 -5.0(3) . . . . ?
C30 Al1 N1 C1 -164.1(2) . . . . ?
C30 Al1 N1 C6 19.4(3) . . . . ?
C30 Al1 N3 C3 161.5(2) . . . . ?
C30 Al1 N3 C18 -25.1(3) . . . . ?
C30 C31 C32 C33 -1.8(5) . . . . ?
C30 C31 C32 C35 175.9(3) . . . . ?
C31 C32 C33 O34 1.9(5) . . . . ?
C31 C32 C33 C36 -179.3(3) . . . . ?
C35 C32 C33 O34 -175.7(3) . . . . ?
C35 C32 C33 C36 3.1(5) . . . . ?

_shelx_res_file                  
;
TITL mrc19101_a.res in Pna2(1)
    mrc19101.res
    created by SHELXL-2018/3 at 13:11:30 on 15-Oct-2019
REM Old TITL MRC19101 in Pna21 #33
REM SHELXT solution in Pna2(1): R1 0.115, Rweak 0.127, Alpha 0.003
REM <I/s> 0.518 for 264 systematic absences, Orientation as input
REM Flack x = -0.025 ( 0.288 ) from 919 Parsons' quotients
REM Formula found by SHELXT: C35 Al N2 O
CELL 0.71073 16.5281 12.2177 15.9821 90 90 90
ZERR 4 0.0006 0.0005 0.0006 0 0 0
LATT -1
SYMM -X,-Y,0.5+Z
SYMM 0.5+X,0.5-Y,+Z
SYMM 0.5-X,0.5+Y,0.5+Z
SFAC C H Al N O
UNIT 140 196 4 8 4

L.S. 10
PLAN  5
BOND $H
CONF
list 4
fmap 2
acta
OMIT 0 0 -2
OMIT 1 1 1
REM <olex2.extras>
REM <HklSrc "%.\\MRC19101.hkl">
REM </olex2.extras>

WGHT    0.066000
FVAR       0.55816
AL1   3    0.371992    0.675869    0.516931    11.00000    0.01861    0.01764 =
         0.02209    0.00127    0.00080   -0.00087
O34   5    0.349630    0.579185    0.439313    11.00000    0.02701    0.02985 =
         0.02993   -0.00590    0.00388   -0.00521
N1    4    0.474689    0.642221    0.562834    11.00000    0.01997    0.01570 =
         0.02419   -0.00013    0.00169   -0.00011
N3    4    0.402981    0.805988    0.461322    11.00000    0.02026    0.01841 =
         0.02297    0.00083    0.00196    0.00011
C1    1    0.542521    0.672829    0.523334    11.00000    0.01997    0.01938 =
         0.02767   -0.00791    0.00146    0.00046
C2    1    0.542123    0.749291    0.458016    11.00000    0.02125    0.02532 =
         0.02821   -0.00013    0.00919   -0.00273
AFIX  43
H2    2    0.590093    0.755823    0.428014    11.00000   -1.20000
AFIX   0
C3    1    0.479160    0.816451    0.432498    11.00000    0.02601    0.02083 =
         0.02054    0.00005    0.00422   -0.00380
C4    1    0.622921    0.625728    0.549058    11.00000    0.01969    0.03245 =
         0.05011    0.00554   -0.00188    0.00050
AFIX 137
H4A   2    0.616979    0.548890    0.560011    11.00000   -1.50000
H4B   2    0.641601    0.661983    0.598724    11.00000   -1.50000
H4C   2    0.661456    0.636273    0.504843    11.00000   -1.50000
AFIX   0
C5    1    0.498728    0.905532    0.370412    11.00000    0.03037    0.03562 =
         0.04079    0.01370    0.00842   -0.00281
AFIX 137
H5A   2    0.481049    0.974793    0.392101    11.00000   -1.50000
H5B   2    0.471510    0.890899    0.318541    11.00000   -1.50000
H5C   2    0.556083    0.907618    0.361068    11.00000   -1.50000
AFIX   0
C6    1    0.481121    0.577751    0.638773    11.00000    0.01972    0.02270 =
         0.02625    0.00380   -0.00154    0.00095
C7    1    0.478318    0.462984    0.634766    11.00000    0.02892    0.02391 =
         0.03387    0.00570    0.00095    0.00153
C8    1    0.484247    0.405273    0.709765    11.00000    0.05224    0.02247 =
         0.04385    0.01248   -0.00433    0.00024
AFIX  43
H8    2    0.482913    0.329191    0.708579    11.00000   -1.20000
AFIX   0
C9    1    0.491990    0.457611    0.785216    11.00000    0.06895    0.04190 =
         0.03401    0.01773    0.00357    0.00719
AFIX  43
H9    2    0.495857    0.417383    0.834454    11.00000   -1.20000
AFIX   0
C10   1    0.493994    0.570228    0.787488    11.00000    0.05917    0.04251 =
         0.02472    0.00096   -0.00219    0.00708
AFIX  43
H10   2    0.499008    0.605420    0.838824    11.00000   -1.20000
AFIX   0
C11   1    0.488740    0.632315    0.715368    11.00000    0.03366    0.02908 =
         0.02876    0.00361   -0.00308    0.00429
C12   1    0.469592    0.400521    0.553051    11.00000    0.04686    0.01648 =
         0.03555    0.00177   -0.00986    0.00220
AFIX  13
H12   2    0.464784    0.453718    0.507428    11.00000   -1.20000
AFIX   0
C13   1    0.544038    0.328209    0.536035    11.00000    0.05381    0.03441 =
         0.05193   -0.00752    0.00353    0.00838
AFIX 137
H13A  2    0.549616    0.275350    0.580103    11.00000   -1.50000
H13B  2    0.591632    0.373152    0.533805    11.00000   -1.50000
H13C  2    0.537303    0.291016    0.483584    11.00000   -1.50000
AFIX   0
C14   1    0.392941    0.330709    0.554466    11.00000    0.05409    0.02735 =
         0.07400    0.00114   -0.02422   -0.00262
AFIX 137
H14A  2    0.346779    0.376878    0.563595    11.00000   -1.50000
H14B  2    0.396640    0.277909    0.598786    11.00000   -1.50000
H14C  2    0.387228    0.293462    0.501908    11.00000   -1.50000
AFIX   0
C15   1    0.492013    0.756886    0.722071    11.00000    0.05330    0.02701 =
         0.02551   -0.00082   -0.00554    0.00344
AFIX  13
H15   2    0.485707    0.786863    0.665571    11.00000   -1.20000
AFIX   0
C16   1    0.423174    0.800135    0.774937    11.00000    0.07161    0.04360 =
         0.04562   -0.00833    0.00288    0.01841
AFIX 137
H16A  2    0.427938    0.772079    0.830827    11.00000   -1.50000
H16B  2    0.372561    0.777140    0.751286    11.00000   -1.50000
H16C  2    0.425330    0.878636    0.776250    11.00000   -1.50000
AFIX   0
C17   1    0.573862    0.796310    0.756255    11.00000    0.07116    0.04336 =
         0.07719   -0.00716   -0.01442   -0.00856
AFIX 137
H17A  2    0.616606    0.769712    0.721032    11.00000   -1.50000
H17B  2    0.581253    0.768985    0.812052    11.00000   -1.50000
H17C  2    0.574868    0.874866    0.757040    11.00000   -1.50000
AFIX   0
C18   1    0.345188    0.891402    0.440490    11.00000    0.02060    0.02054 =
         0.02490    0.00482    0.00264   -0.00074
C19   1    0.332049    0.974887    0.499316    11.00000    0.02353    0.01905 =
         0.03260    0.00195    0.00525   -0.00234
C20   1    0.281467    1.061329    0.476755    11.00000    0.03536    0.02244 =
         0.04960   -0.00449    0.00404    0.00394
AFIX  43
H20   2    0.272543    1.118037    0.514459    11.00000   -1.20000
AFIX   0
C21   1    0.244505    1.064109    0.399547    11.00000    0.04059    0.03051 =
         0.05514    0.00855   -0.00651    0.01116
AFIX  43
H21   2    0.212595    1.123709    0.384674    11.00000   -1.20000
AFIX   0
C22   1    0.254719    0.979196    0.344710    11.00000    0.03950    0.04053 =
         0.03508    0.00873   -0.00667    0.00484
AFIX  43
H22   2    0.227342    0.980572    0.293883    11.00000   -1.20000
AFIX   0
C23   1    0.305122    0.890450    0.362902    11.00000    0.02718    0.03106 =
         0.02734    0.00544    0.00351   -0.00075
C24   1    0.370056    0.969651    0.586046    11.00000    0.03068    0.02049 =
         0.03437   -0.00426    0.00065    0.00014
AFIX  13
H24   2    0.372497    0.892329    0.602159    11.00000   -1.20000
AFIX   0
C25   1    0.456862    1.013303    0.586308    11.00000    0.03788    0.03707 =
         0.04645   -0.01239   -0.00262   -0.00428
AFIX 137
H25A  2    0.457394    1.086753    0.564976    11.00000   -1.50000
H25B  2    0.490169    0.967615    0.551643    11.00000   -1.50000
H25C  2    0.477464    1.012921    0.642469    11.00000   -1.50000
AFIX   0
C26   1    0.320113    1.028658    0.652128    11.00000    0.05377    0.04520 =
         0.03725   -0.01266    0.00479    0.00808
AFIX 137
H26A  2    0.265523    1.001873    0.650836    11.00000   -1.50000
H26B  2    0.320271    1.105832    0.640839    11.00000   -1.50000
H26C  2    0.343043    1.015488    0.706390    11.00000   -1.50000
AFIX   0
C27   1    0.310553    0.795014    0.303500    11.00000    0.03439    0.04154 =
         0.01980    0.00023   -0.00044    0.00541
AFIX  13
H27   2    0.356280    0.749309    0.320905    11.00000   -1.20000
AFIX   0
C28   1    0.233235    0.726316    0.311138    11.00000    0.04516    0.04658 =
         0.03998   -0.00956   -0.00627   -0.00111
AFIX 137
H28A  2    0.187875    0.768149    0.291521    11.00000   -1.50000
H28B  2    0.224860    0.706646    0.368644    11.00000   -1.50000
H28C  2    0.238576    0.661154    0.278031    11.00000   -1.50000
AFIX   0
C29   1    0.324482    0.828931    0.212482    11.00000    0.06014    0.07315 =
         0.02791    0.00545   -0.00022    0.00754
AFIX 137
H29A  2    0.373350    0.871096    0.208604    11.00000   -1.50000
H29B  2    0.279633    0.872262    0.193519    11.00000   -1.50000
H29C  2    0.329203    0.764716    0.178212    11.00000   -1.50000
AFIX   0
C30   1    0.279015    0.665028    0.587588    11.00000    0.03481    0.02655 =
         0.02777    0.00040    0.00461    0.00748
AFIX  43
H30   2    0.271390    0.711045    0.633265    11.00000   -1.20000
AFIX   0
C31   1    0.224572    0.585687    0.566900    11.00000    0.01952    0.03380 =
         0.03979    0.00926    0.00404    0.00041
AFIX  43
H31   2    0.180211    0.578669    0.602293    11.00000   -1.20000
AFIX   0
C32   1    0.227305    0.511113    0.496715    11.00000    0.02144    0.02726 =
         0.03880    0.00685   -0.00444   -0.00129
C33   1    0.285852    0.510955    0.437570    11.00000    0.02676    0.02362 =
         0.03720    0.00217   -0.00715   -0.00130
C35   1    0.160853    0.424923    0.492011    11.00000    0.03362    0.04483 =
         0.05786    0.00415   -0.00605   -0.00959
AFIX 137
H35A  2    0.184366    0.353381    0.497087    11.00000   -1.50000
H35B  2    0.133357    0.430750    0.439289    11.00000   -1.50000
H35C  2    0.122961    0.436323    0.536694    11.00000   -1.50000
AFIX   0
C36   1    0.288154    0.434449    0.364275    11.00000    0.04969    0.04129 =
         0.04638   -0.00966   -0.01188   -0.00298
AFIX 137
H36A  2    0.304399    0.363000    0.382781    11.00000   -1.50000
H36B  2    0.326172    0.461081    0.323683    11.00000   -1.50000
H36C  2    0.235365    0.430274    0.339425    11.00000   -1.50000
AFIX   0
HKLF 4


REM  mrc19101_a.res in Pna2(1)
REM wR2 = 0.1074, GooF = S = 1.032, Restrained GooF = 1.032 for all data
REM R1 = 0.0416 for 3898 Fo > 4sig(Fo) and 0.0502 for all 4440 data
REM 364 parameters refined using 1 restraints

END

WGHT      0.0660      0.0000

REM Highest difference peak  0.215,  deepest hole -0.255,  1-sigma level  0.045
Q1    1   0.2498  0.6719  0.6446  11.00000  0.05    0.21
Q2    1   0.6179  0.6019  0.6136  11.00000  0.05    0.21
Q3    1   0.5997  0.7790  0.4536  11.00000  0.05    0.21
Q4    1   0.6575  0.7026  0.5775  11.00000  0.05    0.19
Q5    1   0.5835  0.6322  0.5307  11.00000  0.05    0.18
;
_shelx_res_checksum              22452
_olex2_date_sample_data_collection 2019-10-15
_olex2_submission_special_instructions 'No special instructions were received'
_oxdiff_exptl_absorpt_empirical_details 
;
Empirical correction (ABSPACK) includes:
- Absorption correction using spherical harmonics
- Frame scaling
;
_oxdiff_exptl_absorpt_empirical_full_max 1.095
_oxdiff_exptl_absorpt_empirical_full_min 0.912
_exptl_crystal_recrystallization_method 
'Re-crystallisation from solvent: heptane'
_chemical_properties_physical    Air-sensitive,Moisture-sensitive


#===END

####################################################################### 
# 
# This file contains crystal structure data downloaded from the 
# Cambridge Structural Database (CSD) hosted by the Cambridge 
# Crystallographic Data Centre (CCDC).
# 
# Full information about CCDC data access policies and citation 
# guidelines are available at http://www.ccdc.cam.ac.uk/access/V1 
# 
# Audit and citation data items may have been added by the CCDC. 
# Please retain this information to preserve the provenance of 
# this file and to allow appropriate attribution of the data. 
# 
#######################################################################

data_5b
_database_code_depnum_ccdc_archive 'CCDC 1973126'
_audit_update_record             
;
2019-12-19 deposited with the CCDC.	2020-07-16 downloaded from the CCDC.
;
_audit_creation_date             2019-05-21
_audit_creation_method           
;
Olex2 1.2
(compiled 2018.05.29 svn.r3508 for OlexSys, GUI svn.r5506)
;
_shelx_SHELXL_version_number     2018/3
_chemical_name_common            ?
_chemical_name_systematic        ?
_chemical_formula_moiety         'C34 H47 Al N2 O'
_chemical_formula_sum            'C34 H47 Al N2 O'
_chemical_formula_weight         526.71
_chemical_absolute_configuration ?
_chemical_melting_point          ?
_chemical_oxdiff_formula         C34H47AlN2O
_chemical_oxdiff_usercomment     TH371
loop_
_atom_type_symbol
_atom_type_description
_atom_type_scat_dispersion_real
_atom_type_scat_dispersion_imag
_atom_type_scat_source
C C 0.0033 0.0016 'International Tables Vol C Tables 4.2.6.8 and 6.1.1.4'
H H 0.0000 0.0000 'International Tables Vol C Tables 4.2.6.8 and 6.1.1.4'
Al Al 0.0645 0.0514 'International Tables Vol C Tables 4.2.6.8 and 6.1.1.4'
N N 0.0061 0.0033 'International Tables Vol C Tables 4.2.6.8 and 6.1.1.4'
O O 0.0106 0.0060 'International Tables Vol C Tables 4.2.6.8 and 6.1.1.4'

_shelx_space_group_comment       
;
The symmetry employed for this shelxl refinement is uniquely defined
by the following loop, which should always be used as a source of
symmetry information in preference to the above space-group names.
They are only intended as comments.
;
_space_group_crystal_system      orthorhombic
_space_group_IT_number           33
_space_group_name_H-M_alt        'P n a 21'
_space_group_name_Hall           'P 2c -2n'
loop_
_space_group_symop_operation_xyz
'x, y, z'
'-x, -y, z+1/2'
'-x+1/2, y+1/2, z+1/2'
'x+1/2, -y+1/2, z'

_cell_length_a                   16.1355(5)
_cell_length_b                   12.4185(4)
_cell_length_c                   15.8598(5)
_cell_angle_alpha                90
_cell_angle_beta                 90
_cell_angle_gamma                90
_cell_volume                     3177.96(18)
_cell_formula_units_Z            4
_cell_measurement_reflns_used    2417
_cell_measurement_temperature    173.00(10)
_cell_measurement_theta_max      28.1790
_cell_measurement_theta_min      3.2580
_shelx_estimated_absorpt_T_max   ?
_shelx_estimated_absorpt_T_min   ?
_exptl_absorpt_coefficient_mu    0.091
_exptl_absorpt_correction_T_max  0.978
_exptl_absorpt_correction_T_min  0.969
_exptl_absorpt_correction_type   analytical
_exptl_absorpt_process_details   
;
CrysAlisPro 1.171.38.43 (Rigaku Oxford Diffraction, 2015)
Analytical numeric absorption correction using a multifaceted crystal
			model based on expressions derived by R.C. Clark & J.S. Reid.
(Clark, R. C. & Reid, J. S. (1995). Acta Cryst. A51, 887-897)
Empirical absorption correction using spherical harmonics,
 implemented in SCALE3 ABSPACK scaling algorithm.
;
_exptl_absorpt_special_details   ?
_exptl_crystal_colour            colourless
_exptl_crystal_colour_primary    colourless
_exptl_crystal_density_diffrn    1.101
_exptl_crystal_density_meas      ?
_exptl_crystal_density_method    ?
_exptl_crystal_description       block
_exptl_crystal_F_000             1144
loop_
_exptl_crystal_face_index_h
_exptl_crystal_face_index_k
_exptl_crystal_face_index_l
_exptl_crystal_face_perp_dist
0 1 1 0.0742
-5 0 -2 0.1922
0 1 -1 0.2312
1 -1 -5 0.1948
0 -1 1 0.1417
0 -1 -1 0.2597
5 0 1 0.2031

_exptl_crystal_size_max          0.525
_exptl_crystal_size_mid          0.421
_exptl_crystal_size_min          0.334
loop_
_exptl_oxdiff_crystal_face_indexfrac_h
_exptl_oxdiff_crystal_face_indexfrac_k
_exptl_oxdiff_crystal_face_indexfrac_l
_exptl_oxdiff_crystal_face_x
_exptl_oxdiff_crystal_face_y
_exptl_oxdiff_crystal_face_z
-0.0001 0.9994 0.9998 -0.0388 0.0270 0.0550
-4.9983 0.0010 -2.0016 -0.1533 -0.1434 -0.1102
-0.0001 0.9995 -1.0002 -0.0460 0.0460 -0.0321
0.9997 -0.9994 -4.9993 0.0536 0.0435 -0.2245
0.0001 -0.9995 1.0002 0.0460 -0.0460 0.0321
0.0001 -0.9994 -0.9998 0.0388 -0.0270 -0.0550
4.9983 -0.0010 1.0016 0.1497 0.1529 0.0667

_exptl_transmission_factor_max   ?
_exptl_transmission_factor_min   ?
_diffrn_reflns_av_R_equivalents  0.0300
_diffrn_reflns_av_unetI/netI     0.0492
_diffrn_reflns_Laue_measured_fraction_full 0.989
_diffrn_reflns_Laue_measured_fraction_max 0.814
_diffrn_reflns_limit_h_max       20
_diffrn_reflns_limit_h_min       -15
_diffrn_reflns_limit_k_max       7
_diffrn_reflns_limit_k_min       -15
_diffrn_reflns_limit_l_max       12
_diffrn_reflns_limit_l_min       -19
_diffrn_reflns_number            7052
_diffrn_reflns_point_group_measured_fraction_full 0.728
_diffrn_reflns_point_group_measured_fraction_max 0.585
_diffrn_reflns_theta_full        25.242
_diffrn_reflns_theta_max         28.213
_diffrn_reflns_theta_min         2.525
_diffrn_ambient_environment      N~2~
_diffrn_ambient_temperature      173.00(10)
_diffrn_detector                 'CCD plate'
_diffrn_detector_area_resol_mean 16.0382
_diffrn_detector_type            Eos
_diffrn_measured_fraction_theta_full 0.989
_diffrn_measured_fraction_theta_max 0.814
_diffrn_measurement_details      
;
List of Runs (angles in degrees, time in seconds):

  # Type    Start    End  Width  t~exp~   \w     \q     \k     \f   Frames
#--------------------------------------------------------------------------
  1  \w      3.00  75.00   1.00    2.04    --   14.43  57.00-120.00   72
  2  \w     29.00  66.00   1.00    2.04    --   14.43  57.00 150.00   37
;
_diffrn_measurement_device       'four-circle diffractometer'
_diffrn_measurement_device_type  'Xcalibur, Eos'
_diffrn_measurement_method       '\w scans'
_diffrn_orient_matrix_type       
'CrysAlisPro convention (1999,Acta A55,543-557)'
_diffrn_orient_matrix_UB_11      0.0292181000
_diffrn_orient_matrix_UB_12      -0.0424469000
_diffrn_orient_matrix_UB_13      0.0036042000
_diffrn_orient_matrix_UB_21      0.0325075000
_diffrn_orient_matrix_UB_22      0.0364927000
_diffrn_orient_matrix_UB_23      -0.0095059000
_diffrn_orient_matrix_UB_31      0.0046100000
_diffrn_orient_matrix_UB_32      0.0114307000
_diffrn_orient_matrix_UB_33      0.0435479000
_diffrn_radiation_monochromator  graphite
_diffrn_radiation_probe          x-ray
_diffrn_radiation_type           MoK\a
_diffrn_radiation_wavelength     0.71073
_diffrn_source                   'fine-focus sealed X-ray tube'
_diffrn_source_type              'Enhance (Mo) X-ray Source'
_reflns_Friedel_coverage         0.388
_reflns_Friedel_fraction_full    0.446
_reflns_Friedel_fraction_max     0.339
_reflns_number_gt                3983
_reflns_number_total             4588
_reflns_odcompleteness_completeness 98.65
_reflns_odcompleteness_iscentric 1
_reflns_odcompleteness_theta     24.97
_reflns_special_details          
;
 Reflections were merged by SHELXL according to the crystal
 class for the calculation of statistics and refinement.
 
 _reflns_Friedel_fraction is defined as the number of unique
 Friedel pairs measured divided by the number that would be
 possible theoretically, ignoring centric projections and
 systematic absences.
;
_reflns_threshold_expression     'I > 2\s(I)'
_computing_cell_refinement       'CrysAlisPro 1.171.38.43 (Rigaku OD, 2015)'
_computing_data_collection       'CrysAlisPro 1.171.38.43 (Rigaku OD, 2015)'
_computing_data_reduction        'CrysAlisPro 1.171.38.43 (Rigaku OD, 2015)'
_computing_molecular_graphics    'Olex2 (Dolomanov et al., 2009)'
_computing_publication_material  'Olex2 (Dolomanov et al., 2009)'
_computing_structure_refinement  'ShelXL (Sheldrick, 2015)'
_computing_structure_solution    ?
_refine_diff_density_max         0.352
_refine_diff_density_min         -0.276
_refine_diff_density_rms         0.046
_refine_ls_abs_structure_details 
;
 Flack x determined using 1069 quotients [(I+)-(I-)]/[(I+)+(I-)]
 (Parsons, Flack and Wagner, Acta Cryst. B69 (2013) 249-259).
;
_refine_ls_abs_structure_Flack   0.01(14)
_refine_ls_extinction_coef       .
_refine_ls_extinction_method     none
_refine_ls_goodness_of_fit_ref   1.029
_refine_ls_hydrogen_treatment    constr
_refine_ls_matrix_type           full
_refine_ls_number_parameters     354
_refine_ls_number_reflns         4588
_refine_ls_number_restraints     1
_refine_ls_R_factor_all          0.0549
_refine_ls_R_factor_gt           0.0444
_refine_ls_restrained_S_all      1.029
_refine_ls_shift/su_max          0.000
_refine_ls_shift/su_mean         0.000
_refine_ls_structure_factor_coef Fsqd
_refine_ls_weighting_details     
'w=1/[\s^2^(Fo^2^)+(0.0479P)^2^+0.7691P] where P=(Fo^2^+2Fc^2^)/3'
_refine_ls_weighting_scheme      calc
_refine_ls_wR_factor_gt          0.0989
_refine_ls_wR_factor_ref         0.1056
_refine_special_details          ?
_olex2_refinement_description    
;
1. Fixed Uiso
 At 1.2 times of:
  All C(H) groups
 At 1.5 times of:
  All C(H,H,H) groups
2.a Ternary CH refined with riding coordinates:
 C12(H12), C15(H15), C24(H24), C27(H27)
2.b Aromatic/amide H refined with riding coordinates:
 C2(H2), C8(H8), C9(H9), C10(H10), C20(H20), C21(H21), C22(H22), C30(H30),
 C31(H31), C32(H32)
2.c Idealised Me refined as rotating group:
 C4(H4A,H4B,H4C), C5(H5A,H5B,H5C), C13(H13A,H13B,H13C), C14(H14A,H14B,H14C),
 C16(H16A,H16B,H16C), C17(H17A,H17B,H17C), C25(H25A,H25B,H25C), C26(H26A,H26B,
 H26C), C28(H28A,H28B,H28C), C29(H29A,H29B,H29C), C34(H34A,H34B,H34C)
;
_atom_sites_solution_hydrogens   geom
_atom_sites_solution_primary     ?
_atom_sites_solution_secondary   ?
loop_
_atom_site_label
_atom_site_type_symbol
_atom_site_fract_x
_atom_site_fract_y
_atom_site_fract_z
_atom_site_U_iso_or_equiv
_atom_site_adp_type
_atom_site_occupancy
_atom_site_site_symmetry_order
_atom_site_calc_flag
_atom_site_refinement_flags_posn
_atom_site_refinement_flags_adp
_atom_site_refinement_flags_occupancy
_atom_site_disorder_assembly
_atom_site_disorder_group
Al1 Al 0.62730(5) 0.82035(7) 0.31213(7) 0.0245(2) Uani 1 1 d . . . . .
O35 O 0.65727(15) 0.91992(19) 0.38789(16) 0.0391(6) Uani 1 1 d . . . . .
N1 N 0.52286(15) 0.85970(19) 0.26806(16) 0.0211(6) Uani 1 1 d . . . . .
N3 N 0.59141(15) 0.69706(19) 0.37288(16) 0.0206(6) Uani 1 1 d . . . . .
C1 C 0.45261(17) 0.8336(2) 0.3085(2) 0.0234(6) Uani 1 1 d . . . . .
C2 C 0.4500(2) 0.7594(2) 0.3745(2) 0.0253(7) Uani 1 1 d . . . . .
H2 H 0.399353 0.755182 0.404812 0.030 Uiso 1 1 calc R . . . .
C3 C 0.51332(19) 0.6904(2) 0.4013(2) 0.0238(7) Uani 1 1 d . . . . .
C4 C 0.3716(2) 0.8838(3) 0.2820(2) 0.0356(9) Uani 1 1 d . . . . .
H4A H 0.358826 0.862564 0.223897 0.053 Uiso 1 1 calc GR . . . .
H4B H 0.376003 0.962350 0.285309 0.053 Uiso 1 1 calc GR . . . .
H4C H 0.327305 0.858942 0.319528 0.053 Uiso 1 1 calc GR . . . .
C5 C 0.4895(2) 0.6043(3) 0.4636(2) 0.0362(9) Uani 1 1 d . . . . .
H5A H 0.514823 0.620184 0.518401 0.054 Uiso 1 1 calc GR . . . .
H5B H 0.509187 0.534253 0.443424 0.054 Uiso 1 1 calc GR . . . .
H5C H 0.429096 0.602532 0.469575 0.054 Uiso 1 1 calc GR . . . .
C6 C 0.51655(19) 0.9238(3) 0.1917(2) 0.0260(7) Uani 1 1 d . . . . .
C7 C 0.5057(2) 0.8714(3) 0.1142(2) 0.0362(8) Uani 1 1 d . . . . .
C8 C 0.4999(3) 0.9343(4) 0.0418(3) 0.0491(11) Uani 1 1 d . . . . .
H8 H 0.492222 0.899885 -0.011078 0.059 Uiso 1 1 calc R . . . .
C9 C 0.5050(3) 1.0442(4) 0.0445(3) 0.0556(12) Uani 1 1 d . . . . .
H9 H 0.500752 1.085258 -0.005826 0.067 Uiso 1 1 calc R . . . .
C10 C 0.5163(3) 1.0948(3) 0.1210(3) 0.0454(10) Uani 1 1 d . . . . .
H10 H 0.520241 1.171112 0.122680 0.054 Uiso 1 1 calc R . . . .
C11 C 0.5220(2) 1.0367(3) 0.1961(2) 0.0315(8) Uani 1 1 d . . . . .
C12 C 0.4991(3) 0.7494(3) 0.1067(2) 0.0436(10) Uani 1 1 d . . . . .
H12 H 0.502072 0.718350 0.164821 0.052 Uiso 1 1 calc R . . . .
C13 C 0.5715(3) 0.7033(4) 0.0554(3) 0.0593(12) Uani 1 1 d . . . . .
H13A H 0.570513 0.733736 -0.001583 0.089 Uiso 1 1 calc GR . . . .
H13B H 0.566229 0.624797 0.052144 0.089 Uiso 1 1 calc GR . . . .
H13C H 0.623929 0.721956 0.082936 0.089 Uiso 1 1 calc GR . . . .
C14 C 0.4165(3) 0.7139(4) 0.0671(3) 0.0640(13) Uani 1 1 d . . . . .
H14A H 0.370395 0.746781 0.098066 0.096 Uiso 1 1 calc GR . . . .
H14B H 0.411776 0.635342 0.069864 0.096 Uiso 1 1 calc GR . . . .
H14C H 0.414576 0.737126 0.008043 0.096 Uiso 1 1 calc GR . . . .
C15 C 0.5333(2) 1.0969(3) 0.2789(2) 0.0362(9) Uani 1 1 d . . . . .
H15 H 0.537361 1.042635 0.325366 0.043 Uiso 1 1 calc R . . . .
C16 C 0.4602(3) 1.1714(3) 0.2979(3) 0.0533(11) Uani 1 1 d . . . . .
H16A H 0.455979 1.226206 0.253607 0.080 Uiso 1 1 calc GR . . . .
H16B H 0.468900 1.206629 0.352471 0.080 Uiso 1 1 calc GR . . . .
H16C H 0.408930 1.129223 0.299691 0.080 Uiso 1 1 calc GR . . . .
C17 C 0.6138(3) 1.1620(3) 0.2773(3) 0.0570(12) Uani 1 1 d . . . . .
H17A H 0.660444 1.114056 0.264696 0.085 Uiso 1 1 calc GR . . . .
H17B H 0.622526 1.195858 0.332453 0.085 Uiso 1 1 calc GR . . . .
H17C H 0.610093 1.217850 0.233836 0.085 Uiso 1 1 calc GR . . . .
C18 C 0.64802(19) 0.6108(2) 0.3947(2) 0.0228(7) Uani 1 1 d . . . . .
C19 C 0.6908(2) 0.6098(3) 0.4717(2) 0.0268(7) Uani 1 1 d . . . . .
C20 C 0.7415(2) 0.5225(3) 0.4895(2) 0.0390(9) Uani 1 1 d . . . . .
H20 H 0.771103 0.520724 0.541286 0.047 Uiso 1 1 calc R . . . .
C21 C 0.7499(2) 0.4381(3) 0.4334(3) 0.0420(10) Uani 1 1 d . . . . .
H21 H 0.783515 0.377954 0.447701 0.050 Uiso 1 1 calc R . . . .
C22 C 0.7097(2) 0.4406(3) 0.3564(2) 0.0364(9) Uani 1 1 d . . . . .
H22 H 0.717002 0.382924 0.317841 0.044 Uiso 1 1 calc R . . . .
C23 C 0.65847(19) 0.5268(2) 0.3347(2) 0.0271(7) Uani 1 1 d . . . . .
C24 C 0.6846(2) 0.7022(3) 0.5340(2) 0.0329(8) Uani 1 1 d . . . . .
H24 H 0.637804 0.749780 0.516108 0.040 Uiso 1 1 calc R . . . .
C25 C 0.7642(2) 0.7682(3) 0.5316(3) 0.0433(10) Uani 1 1 d . . . . .
H25A H 0.810753 0.723461 0.550272 0.065 Uiso 1 1 calc GR . . . .
H25B H 0.758722 0.830506 0.569094 0.065 Uiso 1 1 calc GR . . . .
H25C H 0.774348 0.793072 0.473858 0.065 Uiso 1 1 calc GR . . . .
C26 C 0.6671(3) 0.6631(4) 0.6245(2) 0.0569(12) Uani 1 1 d . . . . .
H26A H 0.615212 0.622170 0.625388 0.085 Uiso 1 1 calc GR . . . .
H26B H 0.662378 0.725353 0.662151 0.085 Uiso 1 1 calc GR . . . .
H26C H 0.712701 0.616896 0.643482 0.085 Uiso 1 1 calc GR . . . .
C27 C 0.6164(2) 0.5312(3) 0.2496(2) 0.0333(8) Uani 1 1 d . . . . .
H27 H 0.611531 0.608833 0.233502 0.040 Uiso 1 1 calc R . . . .
C28 C 0.5287(2) 0.4845(4) 0.2524(3) 0.0590(13) Uani 1 1 d . . . . .
H28A H 0.530928 0.409907 0.272413 0.088 Uiso 1 1 calc GR . . . .
H28B H 0.504456 0.486367 0.195784 0.088 Uiso 1 1 calc GR . . . .
H28C H 0.494449 0.527394 0.290895 0.088 Uiso 1 1 calc GR . . . .
C29 C 0.6655(3) 0.4750(3) 0.1805(3) 0.0492(10) Uani 1 1 d . . . . .
H29A H 0.721804 0.504423 0.178638 0.074 Uiso 1 1 calc GR . . . .
H29B H 0.638241 0.486715 0.126084 0.074 Uiso 1 1 calc GR . . . .
H29C H 0.667983 0.397620 0.192411 0.074 Uiso 1 1 calc GR . . . .
C30 C 0.7206(2) 0.8198(3) 0.2383(3) 0.0395(9) Uani 1 1 d . . . . .
H30 H 0.723506 0.773059 0.190937 0.047 Uiso 1 1 calc R . . . .
C31 C 0.7827(2) 0.8896(3) 0.2570(3) 0.0475(10) Uani 1 1 d . . . . .
H31 H 0.828804 0.890369 0.219807 0.057 Uiso 1 1 calc R . . . .
C32 C 0.7857(2) 0.9619(3) 0.3265(3) 0.0423(10) Uani 1 1 d . . . . .
H32 H 0.834226 1.004764 0.331390 0.051 Uiso 1 1 calc R . . . .
C33 C 0.7272(3) 0.9761(3) 0.3864(3) 0.0446(10) Uani 1 1 d . . . . .
C34 C 0.7349(3) 1.0544(4) 0.4568(3) 0.0611(13) Uani 1 1 d . . . . .
H34A H 0.691700 1.109433 0.451599 0.092 Uiso 1 1 calc GR . . . .
H34B H 0.789551 1.088757 0.454613 0.092 Uiso 1 1 calc GR . . . .
H34C H 0.728587 1.016595 0.510667 0.092 Uiso 1 1 calc GR . . . .

loop_
_atom_site_aniso_label
_atom_site_aniso_U_11
_atom_site_aniso_U_22
_atom_site_aniso_U_33
_atom_site_aniso_U_23
_atom_site_aniso_U_13
_atom_site_aniso_U_12
Al1 0.0173(4) 0.0278(5) 0.0285(5) 0.0057(5) 0.0002(5) -0.0021(4)
O35 0.0310(13) 0.0431(15) 0.0433(15) -0.0023(13) -0.0023(12) -0.0010(11)
N1 0.0186(13) 0.0219(13) 0.0229(14) 0.0038(12) -0.0017(11) -0.0013(10)
N3 0.0172(13) 0.0229(13) 0.0216(13) 0.0012(11) 0.0011(11) 0.0013(10)
C1 0.0179(14) 0.0239(15) 0.0284(16) -0.0059(16) -0.0025(16) 0.0002(11)
C2 0.0219(16) 0.0270(16) 0.0271(17) 0.0011(15) 0.0078(15) -0.0033(13)
C3 0.0220(16) 0.0251(16) 0.0242(16) -0.0001(14) 0.0017(14) -0.0035(13)
C4 0.0199(17) 0.0351(19) 0.052(2) 0.0042(17) -0.0015(16) 0.0035(14)
C5 0.0252(18) 0.041(2) 0.043(2) 0.0156(18) 0.0068(17) -0.0020(15)
C6 0.0229(16) 0.0289(17) 0.0263(18) 0.0059(15) -0.0023(15) 0.0008(13)
C7 0.040(2) 0.041(2) 0.0274(19) 0.0039(18) -0.0030(17) 0.0047(17)
C8 0.068(3) 0.055(3) 0.024(2) 0.0046(19) -0.005(2) 0.002(2)
C9 0.078(3) 0.051(3) 0.038(2) 0.021(2) -0.003(2) 0.005(2)
C10 0.059(3) 0.032(2) 0.045(2) 0.0139(19) -0.002(2) -0.0012(18)
C11 0.0328(19) 0.0291(18) 0.033(2) 0.0111(17) -0.0023(17) -0.0005(14)
C12 0.065(3) 0.041(2) 0.025(2) -0.0021(18) -0.008(2) 0.002(2)
C13 0.072(3) 0.055(3) 0.051(3) -0.009(2) -0.008(2) 0.015(2)
C14 0.076(3) 0.053(3) 0.063(3) -0.005(2) -0.009(3) -0.013(2)
C15 0.048(2) 0.0249(17) 0.036(2) 0.0062(16) -0.0081(18) -0.0021(15)
C16 0.067(3) 0.038(2) 0.055(3) -0.001(2) 0.003(2) 0.0048(19)
C17 0.059(3) 0.039(2) 0.073(3) 0.004(2) -0.020(2) -0.0096(19)
C18 0.0190(15) 0.0220(15) 0.0274(18) 0.0061(14) 0.0059(14) -0.0016(12)
C19 0.0239(17) 0.0306(18) 0.0260(18) 0.0043(15) 0.0026(15) 0.0001(13)
C20 0.036(2) 0.045(2) 0.036(2) 0.0104(19) -0.0029(18) 0.0073(17)
C21 0.035(2) 0.034(2) 0.058(3) 0.0125(19) 0.002(2) 0.0099(16)
C22 0.0316(19) 0.0248(17) 0.053(3) -0.0033(17) 0.0050(18) 0.0017(15)
C23 0.0249(17) 0.0203(16) 0.0363(19) 0.0013(14) 0.0051(16) -0.0029(12)
C24 0.0313(19) 0.046(2) 0.0219(17) 0.0015(16) -0.0046(16) 0.0045(16)
C25 0.040(2) 0.052(2) 0.038(2) -0.0093(19) -0.0068(19) 0.0012(18)
C26 0.059(3) 0.087(3) 0.025(2) 0.006(2) 0.005(2) 0.014(3)
C27 0.035(2) 0.0260(18) 0.039(2) -0.0099(16) -0.0039(18) 0.0009(15)
C28 0.039(2) 0.068(3) 0.070(3) -0.026(3) -0.005(2) -0.009(2)
C29 0.058(3) 0.049(2) 0.041(2) -0.009(2) 0.000(2) 0.005(2)
C30 0.036(2) 0.037(2) 0.045(2) 0.0030(18) 0.0072(19) 0.0040(17)
C31 0.027(2) 0.050(2) 0.066(3) 0.011(2) 0.015(2) -0.0007(17)
C32 0.0240(18) 0.037(2) 0.066(3) 0.003(2) -0.001(2) -0.0036(14)
C33 0.042(2) 0.031(2) 0.061(3) 0.001(2) -0.026(2) -0.0017(16)
C34 0.051(3) 0.052(3) 0.080(4) -0.006(3) -0.029(3) -0.004(2)

_geom_special_details            
;
 All esds (except the esd in the dihedral angle between two l.s. planes)
 are estimated using the full covariance matrix.  The cell esds are taken
 into account individually in the estimation of esds in distances, angles
 and torsion angles; correlations between esds in cell parameters are only
 used when they are defined by crystal symmetry.  An approximate (isotropic)
 treatment of cell esds is used for estimating esds involving l.s. planes.
;
loop_
_geom_bond_atom_site_label_1
_geom_bond_atom_site_label_2
_geom_bond_distance
_geom_bond_site_symmetry_2
_geom_bond_publ_flag
Al1 O35 1.791(3) . ?
Al1 N1 1.889(3) . ?
Al1 N3 1.899(3) . ?
Al1 C30 1.907(4) . ?
O35 C33 1.327(4) . ?
N1 C1 1.342(4) . ?
N1 C6 1.453(4) . ?
N3 C3 1.341(4) . ?
N3 C18 1.450(4) . ?
C1 C2 1.396(5) . ?
C1 C4 1.507(4) . ?
C2 H2 0.9500 . ?
C2 C3 1.399(4) . ?
C3 C5 1.505(4) . ?
C4 H4A 0.9800 . ?
C4 H4B 0.9800 . ?
C4 H4C 0.9800 . ?
C5 H5A 0.9800 . ?
C5 H5B 0.9800 . ?
C5 H5C 0.9800 . ?
C6 C7 1.402(5) . ?
C6 C11 1.407(5) . ?
C7 C8 1.391(5) . ?
C7 C12 1.524(5) . ?
C8 H8 0.9500 . ?
C8 C9 1.368(6) . ?
C9 H9 0.9500 . ?
C9 C10 1.378(6) . ?
C10 H10 0.9500 . ?
C10 C11 1.395(5) . ?
C11 C15 1.523(5) . ?
C12 H12 1.0000 . ?
C12 C13 1.534(6) . ?
C12 C14 1.538(6) . ?
C13 H13A 0.9800 . ?
C13 H13B 0.9800 . ?
C13 H13C 0.9800 . ?
C14 H14A 0.9800 . ?
C14 H14B 0.9800 . ?
C14 H14C 0.9800 . ?
C15 H15 1.0000 . ?
C15 C16 1.530(5) . ?
C15 C17 1.531(5) . ?
C16 H16A 0.9800 . ?
C16 H16B 0.9800 . ?
C16 H16C 0.9800 . ?
C17 H17A 0.9800 . ?
C17 H17B 0.9800 . ?
C17 H17C 0.9800 . ?
C18 C19 1.402(4) . ?
C18 C23 1.422(4) . ?
C19 C20 1.388(5) . ?
C19 C24 1.517(5) . ?
C20 H20 0.9500 . ?
C20 C21 1.382(6) . ?
C21 H21 0.9500 . ?
C21 C22 1.382(5) . ?
C22 H22 0.9500 . ?
C22 C23 1.395(5) . ?
C23 C27 1.510(5) . ?
C24 H24 1.0000 . ?
C24 C25 1.524(5) . ?
C24 C26 1.542(5) . ?
C25 H25A 0.9800 . ?
C25 H25B 0.9800 . ?
C25 H25C 0.9800 . ?
C26 H26A 0.9800 . ?
C26 H26B 0.9800 . ?
C26 H26C 0.9800 . ?
C27 H27 1.0000 . ?
C27 C28 1.531(5) . ?
C27 C29 1.521(5) . ?
C28 H28A 0.9800 . ?
C28 H28B 0.9800 . ?
C28 H28C 0.9800 . ?
C29 H29A 0.9800 . ?
C29 H29B 0.9800 . ?
C29 H29C 0.9800 . ?
C30 H30 0.9500 . ?
C30 C31 1.358(5) . ?
C31 H31 0.9500 . ?
C31 C32 1.422(6) . ?
C32 H32 0.9500 . ?
C32 C33 1.350(6) . ?
C33 C34 1.486(6) . ?
C34 H34A 0.9800 . ?
C34 H34B 0.9800 . ?
C34 H34C 0.9800 . ?

loop_
_geom_angle_atom_site_label_1
_geom_angle_atom_site_label_2
_geom_angle_atom_site_label_3
_geom_angle
_geom_angle_site_symmetry_1
_geom_angle_site_symmetry_3
_geom_angle_publ_flag
O35 Al1 N1 108.10(12) . . ?
O35 Al1 N3 107.37(12) . . ?
O35 Al1 C30 101.62(15) . . ?
N1 Al1 N3 97.14(11) . . ?
N1 Al1 C30 118.56(15) . . ?
N3 Al1 C30 123.30(14) . . ?
C33 O35 Al1 125.5(3) . . ?
C1 N1 Al1 121.0(2) . . ?
C1 N1 C6 118.1(3) . . ?
C6 N1 Al1 120.84(19) . . ?
C3 N3 Al1 120.5(2) . . ?
C3 N3 C18 117.8(2) . . ?
C18 N3 Al1 121.66(19) . . ?
N1 C1 C2 122.9(3) . . ?
N1 C1 C4 120.0(3) . . ?
C2 C1 C4 117.1(3) . . ?
C1 C2 H2 116.2 . . ?
C1 C2 C3 127.6(3) . . ?
C3 C2 H2 116.2 . . ?
N3 C3 C2 123.1(3) . . ?
N3 C3 C5 120.3(3) . . ?
C2 C3 C5 116.6(3) . . ?
C1 C4 H4A 109.5 . . ?
C1 C4 H4B 109.5 . . ?
C1 C4 H4C 109.5 . . ?
H4A C4 H4B 109.5 . . ?
H4A C4 H4C 109.5 . . ?
H4B C4 H4C 109.5 . . ?
C3 C5 H5A 109.5 . . ?
C3 C5 H5B 109.5 . . ?
C3 C5 H5C 109.5 . . ?
H5A C5 H5B 109.5 . . ?
H5A C5 H5C 109.5 . . ?
H5B C5 H5C 109.5 . . ?
C7 C6 N1 119.1(3) . . ?
C7 C6 C11 120.9(3) . . ?
C11 C6 N1 120.0(3) . . ?
C6 C7 C12 122.6(3) . . ?
C8 C7 C6 118.1(3) . . ?
C8 C7 C12 119.3(3) . . ?
C7 C8 H8 119.0 . . ?
C9 C8 C7 122.0(4) . . ?
C9 C8 H8 119.0 . . ?
C8 C9 H9 120.3 . . ?
C8 C9 C10 119.4(4) . . ?
C10 C9 H9 120.3 . . ?
C9 C10 H10 119.2 . . ?
C9 C10 C11 121.6(4) . . ?
C11 C10 H10 119.2 . . ?
C6 C11 C15 122.6(3) . . ?
C10 C11 C6 118.0(3) . . ?
C10 C11 C15 119.4(3) . . ?
C7 C12 H12 108.0 . . ?
C7 C12 C13 111.0(3) . . ?
C7 C12 C14 112.2(3) . . ?
C13 C12 H12 108.0 . . ?
C13 C12 C14 109.7(3) . . ?
C14 C12 H12 108.0 . . ?
C12 C13 H13A 109.5 . . ?
C12 C13 H13B 109.5 . . ?
C12 C13 H13C 109.5 . . ?
H13A C13 H13B 109.5 . . ?
H13A C13 H13C 109.5 . . ?
H13B C13 H13C 109.5 . . ?
C12 C14 H14A 109.5 . . ?
C12 C14 H14B 109.5 . . ?
C12 C14 H14C 109.5 . . ?
H14A C14 H14B 109.5 . . ?
H14A C14 H14C 109.5 . . ?
H14B C14 H14C 109.5 . . ?
C11 C15 H15 108.2 . . ?
C11 C15 C16 111.9(3) . . ?
C11 C15 C17 110.3(3) . . ?
C16 C15 H15 108.2 . . ?
C16 C15 C17 109.7(3) . . ?
C17 C15 H15 108.2 . . ?
C15 C16 H16A 109.5 . . ?
C15 C16 H16B 109.5 . . ?
C15 C16 H16C 109.5 . . ?
H16A C16 H16B 109.5 . . ?
H16A C16 H16C 109.5 . . ?
H16B C16 H16C 109.5 . . ?
C15 C17 H17A 109.5 . . ?
C15 C17 H17B 109.5 . . ?
C15 C17 H17C 109.5 . . ?
H17A C17 H17B 109.5 . . ?
H17A C17 H17C 109.5 . . ?
H17B C17 H17C 109.5 . . ?
C19 C18 N3 121.6(3) . . ?
C19 C18 C23 121.2(3) . . ?
C23 C18 N3 117.2(3) . . ?
C18 C19 C24 121.9(3) . . ?
C20 C19 C18 118.3(3) . . ?
C20 C19 C24 119.8(3) . . ?
C19 C20 H20 119.4 . . ?
C21 C20 C19 121.3(4) . . ?
C21 C20 H20 119.4 . . ?
C20 C21 H21 119.8 . . ?
C20 C21 C22 120.3(3) . . ?
C22 C21 H21 119.8 . . ?
C21 C22 H22 119.5 . . ?
C21 C22 C23 121.0(3) . . ?
C23 C22 H22 119.5 . . ?
C18 C23 C27 121.2(3) . . ?
C22 C23 C18 117.8(3) . . ?
C22 C23 C27 121.0(3) . . ?
C19 C24 H24 108.2 . . ?
C19 C24 C25 109.6(3) . . ?
C19 C24 C26 112.3(3) . . ?
C25 C24 H24 108.2 . . ?
C25 C24 C26 110.3(3) . . ?
C26 C24 H24 108.2 . . ?
C24 C25 H25A 109.5 . . ?
C24 C25 H25B 109.5 . . ?
C24 C25 H25C 109.5 . . ?
H25A C25 H25B 109.5 . . ?
H25A C25 H25C 109.5 . . ?
H25B C25 H25C 109.5 . . ?
C24 C26 H26A 109.5 . . ?
C24 C26 H26B 109.5 . . ?
C24 C26 H26C 109.5 . . ?
H26A C26 H26B 109.5 . . ?
H26A C26 H26C 109.5 . . ?
H26B C26 H26C 109.5 . . ?
C23 C27 H27 107.4 . . ?
C23 C27 C28 112.1(3) . . ?
C23 C27 C29 113.1(3) . . ?
C28 C27 H27 107.4 . . ?
C29 C27 H27 107.4 . . ?
C29 C27 C28 109.1(3) . . ?
C27 C28 H28A 109.5 . . ?
C27 C28 H28B 109.5 . . ?
C27 C28 H28C 109.5 . . ?
H28A C28 H28B 109.5 . . ?
H28A C28 H28C 109.5 . . ?
H28B C28 H28C 109.5 . . ?
C27 C29 H29A 109.5 . . ?
C27 C29 H29B 109.5 . . ?
C27 C29 H29C 109.5 . . ?
H29A C29 H29B 109.5 . . ?
H29A C29 H29C 109.5 . . ?
H29B C29 H29C 109.5 . . ?
Al1 C30 H30 121.8 . . ?
C31 C30 Al1 116.4(3) . . ?
C31 C30 H30 121.8 . . ?
C30 C31 H31 116.6 . . ?
C30 C31 C32 126.7(4) . . ?
C32 C31 H31 116.6 . . ?
C31 C32 H32 116.4 . . ?
C33 C32 C31 127.1(3) . . ?
C33 C32 H32 116.4 . . ?
O35 C33 C32 122.5(4) . . ?
O35 C33 C34 113.7(4) . . ?
C32 C33 C34 123.8(4) . . ?
C33 C34 H34A 109.5 . . ?
C33 C34 H34B 109.5 . . ?
C33 C34 H34C 109.5 . . ?
H34A C34 H34B 109.5 . . ?
H34A C34 H34C 109.5 . . ?
H34B C34 H34C 109.5 . . ?

loop_
_geom_torsion_atom_site_label_1
_geom_torsion_atom_site_label_2
_geom_torsion_atom_site_label_3
_geom_torsion_atom_site_label_4
_geom_torsion
_geom_torsion_site_symmetry_1
_geom_torsion_site_symmetry_2
_geom_torsion_site_symmetry_3
_geom_torsion_site_symmetry_4
_geom_torsion_publ_flag
Al1 O35 C33 C32 -1.5(5) . . . . ?
Al1 O35 C33 C34 179.1(3) . . . . ?
Al1 N1 C1 C2 -13.1(4) . . . . ?
Al1 N1 C1 C4 168.0(2) . . . . ?
Al1 N1 C6 C7 95.1(3) . . . . ?
Al1 N1 C6 C11 -84.4(3) . . . . ?
Al1 N3 C3 C2 13.6(4) . . . . ?
Al1 N3 C3 C5 -167.7(2) . . . . ?
Al1 N3 C18 C19 91.8(3) . . . . ?
Al1 N3 C18 C23 -88.1(3) . . . . ?
Al1 C30 C31 C32 1.0(5) . . . . ?
O35 Al1 N1 C1 -84.0(2) . . . . ?
O35 Al1 N1 C6 92.9(2) . . . . ?
O35 Al1 N3 C3 84.4(2) . . . . ?
O35 Al1 N3 C18 -91.6(2) . . . . ?
N1 Al1 O35 C33 -124.3(3) . . . . ?
N1 Al1 N3 C3 -27.1(2) . . . . ?
N1 Al1 N3 C18 156.8(2) . . . . ?
N1 C1 C2 C3 -9.9(5) . . . . ?
N1 C6 C7 C8 -179.9(3) . . . . ?
N1 C6 C7 C12 0.8(5) . . . . ?
N1 C6 C11 C10 179.5(3) . . . . ?
N1 C6 C11 C15 -0.8(5) . . . . ?
N3 Al1 O35 C33 131.9(3) . . . . ?
N3 Al1 N1 C1 27.0(2) . . . . ?
N3 Al1 N1 C6 -156.2(2) . . . . ?
N3 C18 C19 C20 177.6(3) . . . . ?
N3 C18 C19 C24 -4.0(4) . . . . ?
N3 C18 C23 C22 -177.0(3) . . . . ?
N3 C18 C23 C27 3.7(4) . . . . ?
C1 N1 C6 C7 -88.0(4) . . . . ?
C1 N1 C6 C11 92.5(4) . . . . ?
C1 C2 C3 N3 9.5(5) . . . . ?
C1 C2 C3 C5 -169.2(3) . . . . ?
C3 N3 C18 C19 -84.3(4) . . . . ?
C3 N3 C18 C23 95.7(3) . . . . ?
C4 C1 C2 C3 169.0(3) . . . . ?
C6 N1 C1 C2 169.9(3) . . . . ?
C6 N1 C1 C4 -8.9(4) . . . . ?
C6 C7 C8 C9 0.4(6) . . . . ?
C6 C7 C12 C13 -116.4(4) . . . . ?
C6 C7 C12 C14 120.5(4) . . . . ?
C6 C11 C15 C16 -117.8(4) . . . . ?
C6 C11 C15 C17 119.7(4) . . . . ?
C7 C6 C11 C10 0.0(5) . . . . ?
C7 C6 C11 C15 179.7(3) . . . . ?
C7 C8 C9 C10 0.1(7) . . . . ?
C8 C7 C12 C13 64.3(5) . . . . ?
C8 C7 C12 C14 -58.7(5) . . . . ?
C8 C9 C10 C11 -0.6(7) . . . . ?
C9 C10 C11 C6 0.5(6) . . . . ?
C9 C10 C11 C15 -179.2(4) . . . . ?
C10 C11 C15 C16 62.0(4) . . . . ?
C10 C11 C15 C17 -60.5(4) . . . . ?
C11 C6 C7 C8 -0.4(5) . . . . ?
C11 C6 C7 C12 -179.7(3) . . . . ?
C12 C7 C8 C9 179.7(4) . . . . ?
C18 N3 C3 C2 -170.2(3) . . . . ?
C18 N3 C3 C5 8.5(4) . . . . ?
C18 C19 C20 C21 -0.2(5) . . . . ?
C18 C19 C24 C25 -105.3(3) . . . . ?
C18 C19 C24 C26 131.7(3) . . . . ?
C18 C23 C27 C28 -86.7(4) . . . . ?
C18 C23 C27 C29 149.4(3) . . . . ?
C19 C18 C23 C22 3.0(4) . . . . ?
C19 C18 C23 C27 -176.2(3) . . . . ?
C19 C20 C21 C22 2.2(6) . . . . ?
C20 C19 C24 C25 73.0(4) . . . . ?
C20 C19 C24 C26 -49.9(4) . . . . ?
C20 C21 C22 C23 -1.5(6) . . . . ?
C21 C22 C23 C18 -1.0(5) . . . . ?
C21 C22 C23 C27 178.2(3) . . . . ?
C22 C23 C27 C28 94.1(4) . . . . ?
C22 C23 C27 C29 -29.8(5) . . . . ?
C23 C18 C19 C20 -2.4(5) . . . . ?
C23 C18 C19 C24 176.0(3) . . . . ?
C24 C19 C20 C21 -178.6(3) . . . . ?
C30 Al1 O35 C33 1.2(3) . . . . ?
C30 Al1 N1 C1 161.2(2) . . . . ?
C30 Al1 N1 C6 -21.9(3) . . . . ?
C30 Al1 N3 C3 -158.3(3) . . . . ?
C30 Al1 N3 C18 25.6(3) . . . . ?
C30 C31 C32 C33 -1.1(7) . . . . ?
C31 C32 C33 O35 1.3(6) . . . . ?
C31 C32 C33 C34 -179.4(4) . . . . ?

_shelx_res_file                  
;
TITL CF solution in Pna21
    mrc18126.res
    created by SHELXL-2018/3 at 17:41:33 on 21-May-2019
CELL 0.71073 16.135476 12.418508 15.859805 90 90 90
ZERR 4 0.000523 0.000411 0.000475 0 0 0
LATT -1
SYMM -X,-Y,0.5+Z
SYMM 0.5-X,0.5+Y,0.5+Z
SYMM 0.5+X,0.5-Y,+Z
SFAC C H Al N O
UNIT 136 188 4 8 4

L.S. 10
PLAN  10
TEMP -173
BOND $H
CONF
fmap 2
acta
OMIT 1 1 -1
OMIT 1 1 -2
REM <olex2.extras>
REM <HklSrc "%.\\MRC18126.hkl">
REM </olex2.extras>

WGHT    0.047900    0.769100
FVAR       5.62753
AL1   3    0.627303    0.820350    0.312131    11.00000    0.01727    0.02780 =
         0.02854    0.00570    0.00025   -0.00206
O35   5    0.657272    0.919916    0.387888    11.00000    0.03102    0.04307 =
         0.04326   -0.00232   -0.00231   -0.00098
N1    4    0.522856    0.859700    0.268058    11.00000    0.01857    0.02190 =
         0.02291    0.00378   -0.00174   -0.00127
N3    4    0.591415    0.697059    0.372881    11.00000    0.01717    0.02287 =
         0.02162    0.00119    0.00114    0.00129
C1    1    0.452613    0.833640    0.308457    11.00000    0.01785    0.02394 =
         0.02836   -0.00591   -0.00251    0.00016
C2    1    0.450037    0.759358    0.374508    11.00000    0.02188    0.02698 =
         0.02708    0.00114    0.00775   -0.00334
AFIX  43
H2    2    0.399353    0.755182    0.404812    11.00000   -1.20000
AFIX   0
C3    1    0.513323    0.690360    0.401307    11.00000    0.02198    0.02510 =
         0.02417   -0.00007    0.00171   -0.00352
C4    1    0.371600    0.883758    0.281982    11.00000    0.01994    0.03513 =
         0.05167    0.00424   -0.00148    0.00349
AFIX 137
H4A   2    0.358826    0.862564    0.223897    11.00000   -1.50000
H4B   2    0.376003    0.962350    0.285309    11.00000   -1.50000
H4C   2    0.327305    0.858942    0.319528    11.00000   -1.50000
AFIX   0
C5    1    0.489533    0.604329    0.463611    11.00000    0.02516    0.04088 =
         0.04254    0.01563    0.00679   -0.00202
AFIX 137
H5A   2    0.514823    0.620184    0.518401    11.00000   -1.50000
H5B   2    0.509187    0.534253    0.443424    11.00000   -1.50000
H5C   2    0.429096    0.602532    0.469575    11.00000   -1.50000
AFIX   0
C6    1    0.516554    0.923783    0.191683    11.00000    0.02292    0.02890 =
         0.02627    0.00586   -0.00231    0.00079
C7    1    0.505717    0.871431    0.114166    11.00000    0.04001    0.04108 =
         0.02743    0.00390   -0.00296    0.00474
C8    1    0.499925    0.934319    0.041833    11.00000    0.06812    0.05521 =
         0.02406    0.00465   -0.00474    0.00199
AFIX  43
H8    2    0.492222    0.899885   -0.011078    11.00000   -1.20000
AFIX   0
C9    1    0.504977    1.044207    0.044535    11.00000    0.07845    0.05071 =
         0.03756    0.02145   -0.00257    0.00516
AFIX  43
H9    2    0.500752    1.085258   -0.005826    11.00000   -1.20000
AFIX   0
C10   1    0.516259    1.094817    0.121032    11.00000    0.05919    0.03236 =
         0.04458    0.01393   -0.00172   -0.00115
AFIX  43
H10   2    0.520241    1.171112    0.122680    11.00000   -1.20000
AFIX   0
C11   1    0.521972    1.036724    0.196076    11.00000    0.03281    0.02912 =
         0.03260    0.01109   -0.00228   -0.00047
C12   1    0.499081    0.749371    0.106715    11.00000    0.06472    0.04056 =
         0.02543   -0.00211   -0.00828    0.00222
AFIX  13
H12   2    0.502072    0.718350    0.164821    11.00000   -1.20000
AFIX   0
C13   1    0.571475    0.703305    0.055421    11.00000    0.07197    0.05508 =
         0.05099   -0.00851   -0.00811    0.01484
AFIX 137
H13A  2    0.570513    0.733736   -0.001583    11.00000   -1.50000
H13B  2    0.566229    0.624797    0.052144    11.00000   -1.50000
H13C  2    0.623929    0.721956    0.082936    11.00000   -1.50000
AFIX   0
C14   1    0.416462    0.713941    0.067076    11.00000    0.07614    0.05251 =
         0.06328   -0.00463   -0.00898   -0.01264
AFIX 137
H14A  2    0.370395    0.746781    0.098066    11.00000   -1.50000
H14B  2    0.411776    0.635342    0.069864    11.00000   -1.50000
H14C  2    0.414576    0.737126    0.008043    11.00000   -1.50000
AFIX   0
C15   1    0.533338    1.096861    0.278933    11.00000    0.04804    0.02491 =
         0.03572    0.00617   -0.00812   -0.00214
AFIX  13
H15   2    0.537361    1.042635    0.325366    11.00000   -1.20000
AFIX   0
C16   1    0.460219    1.171428    0.297877    11.00000    0.06717    0.03756 =
         0.05518   -0.00075    0.00260    0.00480
AFIX 137
H16A  2    0.455979    1.226206    0.253607    11.00000   -1.50000
H16B  2    0.468900    1.206629    0.352471    11.00000   -1.50000
H16C  2    0.408930    1.129223    0.299691    11.00000   -1.50000
AFIX   0
C17   1    0.613839    1.162015    0.277336    11.00000    0.05881    0.03893 =
         0.07315    0.00436   -0.01984   -0.00964
AFIX 137
H17A  2    0.660444    1.114056    0.264696    11.00000   -1.50000
H17B  2    0.622526    1.195858    0.332453    11.00000   -1.50000
H17C  2    0.610093    1.217850    0.233836    11.00000   -1.50000
AFIX   0
C18   1    0.648018    0.610758    0.394723    11.00000    0.01903    0.02199 =
         0.02745    0.00611    0.00588   -0.00164
C19   1    0.690790    0.609835    0.471683    11.00000    0.02393    0.03055 =
         0.02602    0.00427    0.00263    0.00009
C20   1    0.741549    0.522496    0.489497    11.00000    0.03646    0.04468 =
         0.03577    0.01043   -0.00288    0.00728
AFIX  43
H20   2    0.771103    0.520724    0.541286    11.00000   -1.20000
AFIX   0
C21   1    0.749932    0.438058    0.433356    11.00000    0.03459    0.03379 =
         0.05772    0.01248    0.00214    0.00994
AFIX  43
H21   2    0.783515    0.377954    0.447701    11.00000   -1.20000
AFIX   0
C22   1    0.709683    0.440647    0.356437    11.00000    0.03165    0.02478 =
         0.05274   -0.00330    0.00498    0.00168
AFIX  43
H22   2    0.717002    0.382924    0.317841    11.00000   -1.20000
AFIX   0
C23   1    0.658469    0.526794    0.334656    11.00000    0.02486    0.02030 =
         0.03627    0.00134    0.00515   -0.00287
C24   1    0.684620    0.702202    0.533974    11.00000    0.03131    0.04558 =
         0.02194    0.00146   -0.00463    0.00453
AFIX  13
H24   2    0.637804    0.749780    0.516108    11.00000   -1.20000
AFIX   0
C25   1    0.764214    0.768200    0.531586    11.00000    0.03983    0.05176 =
         0.03818   -0.00933   -0.00678    0.00122
AFIX 137
H25A  2    0.810753    0.723461    0.550272    11.00000   -1.50000
H25B  2    0.758722    0.830506    0.569094    11.00000   -1.50000
H25C  2    0.774348    0.793072    0.473858    11.00000   -1.50000
AFIX   0
C26   1    0.667135    0.663094    0.624492    11.00000    0.05908    0.08724 =
         0.02452    0.00649    0.00511    0.01388
AFIX 137
H26A  2    0.615212    0.622170    0.625388    11.00000   -1.50000
H26B  2    0.662378    0.725353    0.662151    11.00000   -1.50000
H26C  2    0.712701    0.616896    0.643482    11.00000   -1.50000
AFIX   0
C27   1    0.616439    0.531250    0.249635    11.00000    0.03516    0.02598 =
         0.03865   -0.00992   -0.00395    0.00091
AFIX  13
H27   2    0.611531    0.608833    0.233502    11.00000   -1.20000
AFIX   0
C28   1    0.528670    0.484525    0.252434    11.00000    0.03914    0.06776 =
         0.07002   -0.02599   -0.00541   -0.00854
AFIX 137
H28A  2    0.530928    0.409907    0.272413    11.00000   -1.50000
H28B  2    0.504456    0.486367    0.195784    11.00000   -1.50000
H28C  2    0.494449    0.527394    0.290895    11.00000   -1.50000
AFIX   0
C29   1    0.665480    0.474997    0.180545    11.00000    0.05773    0.04872 =
         0.04118   -0.00868   -0.00001    0.00495
AFIX 137
H29A  2    0.721804    0.504423    0.178638    11.00000   -1.50000
H29B  2    0.638241    0.486715    0.126084    11.00000   -1.50000
H29C  2    0.667983    0.397620    0.192411    11.00000   -1.50000
AFIX   0
C30   1    0.720604    0.819759    0.238288    11.00000    0.03593    0.03722 =
         0.04534    0.00301    0.00716    0.00404
AFIX  43
H30   2    0.723506    0.773059    0.190937    11.00000   -1.20000
AFIX   0
C31   1    0.782657    0.889643    0.257003    11.00000    0.02660    0.05050 =
         0.06554    0.01143    0.01489   -0.00071
AFIX  43
H31   2    0.828804    0.890369    0.219807    11.00000   -1.20000
AFIX   0
C32   1    0.785714    0.961863    0.326525    11.00000    0.02396    0.03664 =
         0.06617    0.00322   -0.00057   -0.00362
AFIX  43
H32   2    0.834226    1.004764    0.331390    11.00000   -1.20000
AFIX   0
C33   1    0.727221    0.976135    0.386375    11.00000    0.04179    0.03061 =
         0.06128    0.00098   -0.02572   -0.00172
C34   1    0.734920    1.054390    0.456808    11.00000    0.05079    0.05216 =
         0.08050   -0.00647   -0.02923   -0.00400
AFIX 137
H34A  2    0.691700    1.109433    0.451599    11.00000   -1.50000
H34B  2    0.789551    1.088757    0.454613    11.00000   -1.50000
H34C  2    0.728587    1.016595    0.510667    11.00000   -1.50000
AFIX   0
HKLF 4


REM  CF solution in Pna21
REM wR2 = 0.1056, GooF = S = 1.029, Restrained GooF = 1.029 for all data
REM R1 = 0.0444 for 3983 Fo > 4sig(Fo) and 0.0549 for all 4588 data
REM 354 parameters refined using 1 restraints

END

WGHT      0.0479      0.7692

REM Highest difference peak  0.352,  deepest hole -0.276,  1-sigma level  0.046
Q1    1   0.7047  0.9108  0.3431  11.00000  0.05    0.35
Q2    1   0.6775  0.9839  0.4246  11.00000  0.05    0.27
Q3    1   0.6533  0.7755  0.2750  11.00000  0.05    0.25
Q4    1   0.8108  1.0164  0.3721  11.00000  0.05    0.21
Q5    1   0.5691  0.8610  0.2953  11.00000  0.05    0.19
Q6    1   0.3752  0.9515  0.2396  11.00000  0.05    0.19
Q7    1   0.6975  0.6840  0.2049  11.00000  0.05    0.18
Q8    1   0.6674  0.9976  0.2005  11.00000  0.05    0.18
Q9    1   0.6785  0.6963  0.5780  11.00000  0.05    0.18
Q10   1   0.7775  0.9015  0.3189  11.00000  0.05    0.17
;
_shelx_res_checksum              48799
_olex2_submission_special_instructions 'No special instructions were received'
_oxdiff_exptl_absorpt_empirical_details 
;
Empirical correction (ABSPACK) includes:
- Absorption correction using spherical harmonics
- Frame scaling
;
_oxdiff_exptl_absorpt_empirical_full_max 1.098
_oxdiff_exptl_absorpt_empirical_full_min 0.929
_exptl_crystal_recrystallization_method 
'Re-crystallisation from solvent: heptane'
_chemical_properties_physical    Air-sensitive,Moisture-sensitive


#===END
####################################################################### 
# 
# This file contains crystal structure data downloaded from the 
# Cambridge Structural Database (CSD) hosted by the Cambridge 
# Crystallographic Data Centre (CCDC).
# 
# Full information about CCDC data access policies and citation 
# guidelines are available at http://www.ccdc.cam.ac.uk/access/V1 
# 
# Audit and citation data items may have been added by the CCDC. 
# Please retain this information to preserve the provenance of 
# this file and to allow appropriate attribution of the data. 
# 
#######################################################################

data_6c
_database_code_depnum_ccdc_archive 'CCDC 1973116'
_audit_update_record             
;
2019-12-19 deposited with the CCDC.	2020-07-16 downloaded from the CCDC.
;

_audit_creation_method           SHELXL-2017/1
_shelx_SHELXL_version_number     2017/1
_chemical_name_systematic        ?
_chemical_name_common            ?
_chemical_melting_point          ?
_chemical_formula_moiety         'C29 H37 Al N2 O'
_chemical_formula_sum            'C29 H37 Al N2 O'
_chemical_formula_weight         456.58

loop_
_atom_type_symbol
_atom_type_description
_atom_type_scat_dispersion_real
_atom_type_scat_dispersion_imag
_atom_type_scat_source
C C 0.0033 0.0016 'International Tables Vol C Tables 4.2.6.8 and 6.1.1.4'
H H 0.0000 0.0000 'International Tables Vol C Tables 4.2.6.8 and 6.1.1.4'
Al Al 0.0645 0.0514 'International Tables Vol C Tables 4.2.6.8 and 6.1.1.4'
N N 0.0061 0.0033 'International Tables Vol C Tables 4.2.6.8 and 6.1.1.4'
O O 0.0106 0.0060 'International Tables Vol C Tables 4.2.6.8 and 6.1.1.4'

_space_group_crystal_system      monoclinic
_space_group_IT_number           15
_space_group_name_H-M_alt        'C 2/c'
_space_group_name_Hall           '-C 2yc'

_shelx_space_group_comment       
; 
The symmetry employed for this shelxl refinement is uniquely defined 
by the following loop, which should always be used as a source of 
symmetry information in preference to the above space-group names. 
They are only intended as comments. 
;

loop_
_space_group_symop_operation_xyz
'x, y, z'
'-x, y, -z+1/2'
'x+1/2, y+1/2, z'
'-x+1/2, y+1/2, -z+1/2'
'-x, -y, -z'
'x, -y, z-1/2'
'-x+1/2, -y+1/2, -z'
'x+1/2, -y+1/2, z-1/2'

_cell_length_a                   35.5193(16)
_cell_length_b                   16.6387(6)
_cell_length_c                   18.3906(9)
_cell_angle_alpha                90
_cell_angle_beta                 99.240(5)
_cell_angle_gamma                90
_cell_volume                     10727.8(8)
_cell_formula_units_Z            16
_cell_measurement_temperature    173(2)
_cell_measurement_reflns_used    6147
_cell_measurement_theta_min      2.3237
_cell_measurement_theta_max      28.0790

_exptl_crystal_description       blocks
_exptl_crystal_colour            Colourless
_exptl_crystal_density_meas      ?
_exptl_crystal_density_method    ?
_exptl_crystal_density_diffrn    1.131
_exptl_crystal_F_000             3936
_exptl_transmission_factor_min   ?
_exptl_transmission_factor_max   ?
_exptl_crystal_size_max          0.625
_exptl_crystal_size_mid          0.399
_exptl_crystal_size_min          0.319
_exptl_absorpt_coefficient_mu    0.098
_shelx_estimated_absorpt_T_min   ?
_shelx_estimated_absorpt_T_max   ?
_exptl_absorpt_correction_type   analytical
_exptl_absorpt_correction_T_min  0.961
_exptl_absorpt_correction_T_max  0.977
_exptl_absorpt_process_details   
; 
CrysAlisPro 1.171.38.43 (Rigaku Oxford Diffraction, 2015) 
Analytical numeric absorption correction using a multifaceted crystal 
model based on expressions derived by R.C. Clark & J.S. Reid. 
(Clark, R. C. & Reid, J. S. (1995). Acta Cryst. A51, 887-897) 
Empirical absorption correction using spherical harmonics, 
implemented in SCALE3 ABSPACK scaling algorithm. 
;
_exptl_absorpt_special_details   ?
_diffrn_ambient_temperature      173(2)
_diffrn_radiation_wavelength     0.71073
_diffrn_radiation_type           MoK\a
_diffrn_source                   'Enhance (Mo) X-ray Source'
_diffrn_measurement_device_type  'Agilent Xcalibur 3 E'
_diffrn_measurement_method       'omega scans'
_diffrn_detector_area_resol_mean 16.0382
_diffrn_reflns_number            18700
_diffrn_reflns_av_unetI/netI     0.0366
_diffrn_reflns_av_R_equivalents  0.0170
_diffrn_reflns_limit_h_min       -46
_diffrn_reflns_limit_h_max       29
_diffrn_reflns_limit_k_min       -21
_diffrn_reflns_limit_k_max       14
_diffrn_reflns_limit_l_min       -22
_diffrn_reflns_limit_l_max       23
_diffrn_reflns_theta_min         2.534
_diffrn_reflns_theta_max         28.244
_diffrn_reflns_theta_full        25.242
_diffrn_measured_fraction_theta_max 0.810
_diffrn_measured_fraction_theta_full 0.989
_diffrn_reflns_Laue_measured_fraction_max 0.810
_diffrn_reflns_Laue_measured_fraction_full 0.989
_diffrn_reflns_point_group_measured_fraction_max 0.810
_diffrn_reflns_point_group_measured_fraction_full 0.989
_reflns_number_total             10750
_reflns_number_gt                7805
_reflns_threshold_expression     'I > 2\s(I)'
_reflns_Friedel_coverage         0.000
_reflns_Friedel_fraction_max     .
_reflns_Friedel_fraction_full    .

_reflns_special_details          
; 
 Reflections were merged by SHELXL according to the crystal 
 class for the calculation of statistics and refinement. 
  
 _reflns_Friedel_fraction is defined as the number of unique 
 Friedel pairs measured divided by the number that would be 
 possible theoretically, ignoring centric projections and 
 systematic absences. 
;

_computing_data_collection       'CrysAlisPro, Rigaku OD'
_computing_cell_refinement       'CrysAlisPro, Rigaku OD'
_computing_data_reduction        'CrysAlisPro, Rigaku OD'
_computing_structure_solution    'SHELXS-2014 (Sheldrick, 2017)'
_computing_structure_refinement  'SHELXL-2017/1 (Sheldrick, 2017)'
_computing_molecular_graphics    'Bruker SHELXTL'
_computing_publication_material  'CIFTAB-2014 (Sheldrick, 2017)'
_refine_special_details          ?
_refine_ls_structure_factor_coef Fsqd
_refine_ls_matrix_type           full
_refine_ls_weighting_scheme      calc
_refine_ls_weighting_details     
'w=1/[\s^2^(Fo^2^)+(0.0656P)^2^+11.8884P] where P=(Fo^2^+2Fc^2^)/3'
_atom_sites_solution_primary     ?
_atom_sites_solution_secondary   ?
_atom_sites_solution_hydrogens   geom
_refine_ls_hydrogen_treatment    constr
_refine_ls_extinction_method     none
_refine_ls_extinction_coef       .
_refine_ls_number_reflns         10750
_refine_ls_number_parameters     648
_refine_ls_number_restraints     66
_refine_ls_R_factor_all          0.0806
_refine_ls_R_factor_gt           0.0536
_refine_ls_wR_factor_ref         0.1524
_refine_ls_wR_factor_gt          0.1339
_refine_ls_goodness_of_fit_ref   1.030
_refine_ls_restrained_S_all      1.030
_refine_ls_shift/su_max          0.001
_refine_ls_shift/su_mean         0.000

loop_
_atom_site_label
_atom_site_type_symbol
_atom_site_fract_x
_atom_site_fract_y
_atom_site_fract_z
_atom_site_U_iso_or_equiv
_atom_site_adp_type
_atom_site_occupancy
_atom_site_site_symmetry_order
_atom_site_calc_flag
_atom_site_refinement_flags_posn
_atom_site_refinement_flags_adp
_atom_site_refinement_flags_occupancy
_atom_site_disorder_assembly
_atom_site_disorder_group
Al1A Al 0.36930(2) 0.89244(4) 0.33791(3) 0.03240(16) Uani 1 1 d . . . . .
C1A C 0.36561(6) 1.04703(13) 0.26773(13) 0.0400(5) Uani 1 1 d . . . . .
N1A N 0.35265(5) 0.99871(10) 0.31580(10) 0.0351(4) Uani 1 1 d . . . . .
C2A C 0.39113(7) 1.02045(14) 0.22231(14) 0.0437(6) Uani 1 1 d . . . . .
H2A H 0.400476 1.060117 0.192604 0.052 Uiso 1 1 calc R U . . .
C3A C 0.40433(6) 0.94265(13) 0.21574(12) 0.0378(5) Uani 1 1 d . . . . .
N3A N 0.39616(5) 0.88179(10) 0.25805(9) 0.0323(4) Uani 1 1 d . . . . .
C4A C 0.35225(8) 1.13288(14) 0.26002(16) 0.0563(7) Uani 1 1 d . . . . .
H4A H 0.324812 1.134095 0.241433 0.084 Uiso 1 1 calc R U . . .
H4B H 0.365952 1.161056 0.225439 0.084 Uiso 1 1 calc R U . . .
H4C H 0.357300 1.159409 0.308184 0.084 Uiso 1 1 calc R U . . .
C5A C 0.42901(8) 0.92644(16) 0.15758(14) 0.0517(6) Uani 1 1 d . . . . .
H5A H 0.454216 0.907962 0.181266 0.077 Uiso 1 1 calc R U . . .
H5B H 0.431777 0.975940 0.130034 0.077 Uiso 1 1 calc R U . . .
H5C H 0.417044 0.884926 0.123731 0.077 Uiso 1 1 calc R U . . .
C6A C 0.32308(6) 1.02743(13) 0.35531(13) 0.0379(5) Uani 1 1 d . . . . .
C7A C 0.28512(7) 1.01391(13) 0.32509(15) 0.0454(6) Uani 1 1 d . . . . .
C8A C 0.25696(7) 1.04079(15) 0.36485(19) 0.0604(8) Uani 1 1 d . . . . .
H8A H 0.230915 1.032070 0.344880 0.073 Uiso 1 1 calc R U . . .
C9A C 0.26562(9) 1.07924(16) 0.4316(2) 0.0639(8) Uani 1 1 d . . . . .
C10A C 0.30319(9) 1.08984(17) 0.45972(17) 0.0619(8) Uani 1 1 d . . . . .
H10A H 0.309593 1.115289 0.506311 0.074 Uiso 1 1 calc R U . . .
C11A C 0.33267(7) 1.06496(15) 0.42308(15) 0.0490(6) Uani 1 1 d . . . . .
C12A C 0.27486(8) 0.97266(17) 0.25179(17) 0.0623(8) Uani 1 1 d . . . . .
H12A H 0.285230 1.003296 0.214013 0.093 Uiso 1 1 calc R U . . .
H12B H 0.247042 0.969503 0.238749 0.093 Uiso 1 1 calc R U . . .
H12C H 0.285622 0.918301 0.254858 0.093 Uiso 1 1 calc R U . . .
C13A C 0.23475(11) 1.1120(2) 0.4710(3) 0.1006(14) Uani 1 1 d . . . . .
H13A H 0.209697 1.097731 0.443407 0.151 Uiso 1 1 calc R U . . .
H13B H 0.237006 1.170619 0.474536 0.151 Uiso 1 1 calc R U . . .
H13C H 0.237505 1.088902 0.520575 0.151 Uiso 1 1 calc R U . . .
C14A C 0.37331(9) 1.0815(2) 0.45600(19) 0.0759(9) Uani 1 1 d . . . . .
H14A H 0.386526 1.030638 0.469302 0.114 Uiso 1 1 calc R U . . .
H14B H 0.374011 1.114773 0.500191 0.114 Uiso 1 1 calc R U . . .
H14C H 0.385982 1.110042 0.420039 0.114 Uiso 1 1 calc R U . . .
C15A C 0.40811(6) 0.80164(12) 0.24269(11) 0.0318(5) Uani 1 1 d . . . . .
C16A C 0.44271(6) 0.77128(13) 0.27938(12) 0.0346(5) Uani 1 1 d . . . . .
C17A C 0.45208(7) 0.69228(14) 0.26583(12) 0.0399(5) Uani 1 1 d . . . . .
H17A H 0.475350 0.670880 0.291091 0.048 Uiso 1 1 calc R U . . .
C18A C 0.42876(7) 0.64361(14) 0.21689(12) 0.0425(5) Uani 1 1 d . . . . .
C19A C 0.39504(7) 0.67577(14) 0.18057(12) 0.0413(5) Uani 1 1 d . . . . .
H19A H 0.378979 0.643319 0.146104 0.050 Uiso 1 1 calc R U . . .
C20A C 0.38385(6) 0.75399(14) 0.19278(11) 0.0363(5) Uani 1 1 d . . . . .
C21A C 0.46953(7) 0.82198(15) 0.33194(14) 0.0466(6) Uani 1 1 d . . . . .
H21A H 0.471857 0.875251 0.310364 0.070 Uiso 1 1 calc R U . . .
H21B H 0.494654 0.796225 0.341344 0.070 Uiso 1 1 calc R U . . .
H21C H 0.459568 0.827533 0.378384 0.070 Uiso 1 1 calc R U . . .
C22A C 0.43955(9) 0.55753(16) 0.20433(16) 0.0641(8) Uani 1 1 d . . . . .
H22A H 0.464913 0.546422 0.232227 0.096 Uiso 1 1 calc R U . . .
H22B H 0.439888 0.548913 0.151724 0.096 Uiso 1 1 calc R U . . .
H22C H 0.420857 0.521379 0.220892 0.096 Uiso 1 1 calc R U . . .
C23A C 0.34612(7) 0.78568(17) 0.15416(14) 0.0525(6) Uani 1 1 d . . . . .
H23A H 0.329361 0.796331 0.190499 0.079 Uiso 1 1 calc R U . . .
H23B H 0.334202 0.745712 0.118586 0.079 Uiso 1 1 calc R U . . .
H23C H 0.350279 0.835580 0.128275 0.079 Uiso 1 1 calc R U . . .
O30A O 0.40202(4) 0.88941(10) 0.41973(8) 0.0410(4) Uani 1 1 d . . . . .
C31A C 0.39770(6) 0.85155(14) 0.48275(12) 0.0382(5) Uani 1 1 d . . . . .
C32A C 0.36687(7) 0.80669(13) 0.48958(12) 0.0383(5) Uani 1 1 d . . . . .
C33A C 0.33639(6) 0.78922(13) 0.42845(12) 0.0390(5) Uani 1 1 d . . . . .
H33A H 0.316794 0.754705 0.439651 0.047 Uiso 1 1 calc R U . . .
C34A C 0.33226(6) 0.81536(13) 0.35835(12) 0.0384(5) Uani 1 1 d . . . . .
H34A H 0.312321 0.796839 0.321453 0.046 Uiso 1 1 calc R U . . .
C35A C 0.43121(8) 0.86472(19) 0.54176(14) 0.0618(7) Uani 1 1 d . . . . .
H35A H 0.452576 0.831380 0.531909 0.093 Uiso 1 1 calc R U . . .
H35B H 0.424426 0.849956 0.589589 0.093 Uiso 1 1 calc R U . . .
H35C H 0.438644 0.921475 0.542512 0.093 Uiso 1 1 calc R U . . .
C36A C 0.36303(9) 0.76666(17) 0.56199(14) 0.0587(7) Uani 1 1 d . . . . .
H36A H 0.387835 0.766602 0.594238 0.088 Uiso 1 1 calc R U . . .
H36B H 0.354263 0.711195 0.552784 0.088 Uiso 1 1 calc R U . . .
H36C H 0.344495 0.796290 0.585788 0.088 Uiso 1 1 calc R U . . .
Al1B Al 0.38007(2) 0.39905(4) 0.38679(5) 0.0291(2) Uani 0.889(2) 1 d D U P A 1
O30B O 0.35597(5) 0.38232(10) 0.29775(9) 0.0361(4) Uani 0.889(2) 1 d D U P A 1
C31B C 0.32255(7) 0.34165(15) 0.27881(16) 0.0333(6) Uani 0.889(2) 1 d D U P A 1
C32B C 0.30490(7) 0.30279(17) 0.32830(17) 0.0350(6) Uani 0.889(2) 1 d D U P A 1
C33B C 0.32015(7) 0.29785(15) 0.40588(17) 0.0377(6) Uani 0.889(2) 1 d D U P A 1
H33B H 0.305727 0.266112 0.434392 0.045 Uiso 0.889(2) 1 calc R U P A 1
C34B C 0.35178(7) 0.33164(15) 0.44364(15) 0.0372(6) Uani 0.889(2) 1 d D U P A 1
H34B H 0.359605 0.322807 0.494878 0.045 Uiso 0.889(2) 1 calc R U P A 1
C35B C 0.30938(9) 0.3456(2) 0.19697(15) 0.0548(8) Uani 0.889(2) 1 d D U P A 1
H35D H 0.305512 0.401797 0.181775 0.082 Uiso 0.889(2) 1 calc R U P A 1
H35E H 0.285320 0.316102 0.184420 0.082 Uiso 0.889(2) 1 calc R U P A 1
H35F H 0.328728 0.321300 0.171378 0.082 Uiso 0.889(2) 1 calc R U P A 1
C36B C 0.26742(8) 0.2591(2) 0.3043(2) 0.0567(9) Uani 0.889(2) 1 d D U P A 1
H36D H 0.258309 0.269845 0.252071 0.085 Uiso 0.889(2) 1 calc R U P A 1
H36E H 0.248477 0.278036 0.333675 0.085 Uiso 0.889(2) 1 calc R U P A 1
H36F H 0.271301 0.201157 0.311750 0.085 Uiso 0.889(2) 1 calc R U P A 1
Al1D Al 0.3822(2) 0.4098(4) 0.3458(5) 0.044(2) Uiso 0.111(2) 1 d D U P A 2
O30D O 0.3556(4) 0.3505(9) 0.3994(8) 0.046(3) Uiso 0.111(2) 1 d D U P A 2
C31D C 0.3223(6) 0.3090(14) 0.3713(11) 0.039(4) Uiso 0.111(2) 1 d D U P A 2
C32D C 0.3074(7) 0.3068(18) 0.3001(10) 0.038(5) Uiso 0.111(2) 1 d D U P A 2
C33D C 0.3239(6) 0.3454(15) 0.2435(13) 0.044(5) Uiso 0.111(2) 1 d D U P A 2
H33C H 0.310034 0.340115 0.195045 0.053 Uiso 0.111(2) 1 calc R U P A 2
C34D C 0.3565(5) 0.3884(13) 0.2492(10) 0.050(4) Uiso 0.111(2) 1 d D U P A 2
H34C H 0.366113 0.406964 0.206848 0.060 Uiso 0.111(2) 1 calc R U P A 2
C35D C 0.3078(8) 0.2635(18) 0.4307(14) 0.074(5) Uiso 0.111(2) 1 d D U P A 2
H35G H 0.323655 0.275428 0.478096 0.111 Uiso 0.111(2) 1 calc R U P A 2
H35H H 0.281369 0.279260 0.432395 0.111 Uiso 0.111(2) 1 calc R U P A 2
H35I H 0.308807 0.205736 0.420620 0.111 Uiso 0.111(2) 1 calc R U P A 2
C36D C 0.2712(8) 0.257(2) 0.2735(16) 0.060(5) Uiso 0.111(2) 1 d D U P A 2
H36G H 0.264367 0.262674 0.219887 0.091 Uiso 0.111(2) 1 calc R U P A 2
H36H H 0.275984 0.200792 0.286317 0.091 Uiso 0.111(2) 1 calc R U P A 2
H36I H 0.250235 0.277434 0.297163 0.091 Uiso 0.111(2) 1 calc R U P A 2
C1B C 0.41527(6) 0.55469(12) 0.41399(12) 0.0345(5) Uani 1 1 d . . . . .
N1B N 0.38358(5) 0.51070(10) 0.40706(10) 0.0351(4) Uani 1 1 d . . . . .
C2B C 0.45097(6) 0.52102(13) 0.40904(12) 0.0366(5) Uani 1 1 d . . . . .
H2B H 0.471707 0.557629 0.412580 0.044 Uiso 1 1 calc R U . . .
C3B C 0.45975(6) 0.44048(13) 0.39958(12) 0.0342(5) Uani 1 1 d . . . . .
N3B N 0.43311(5) 0.38276(10) 0.39012(10) 0.0343(4) Uani 1 1 d . . . . .
C4B C 0.41342(7) 0.64280(13) 0.43043(14) 0.0438(6) Uani 1 1 d . . . . .
H4D H 0.405681 0.650202 0.478790 0.066 Uiso 1 1 calc R U . . .
H4E H 0.394790 0.668723 0.392585 0.066 Uiso 1 1 calc R U . . .
H4F H 0.438588 0.667033 0.430640 0.066 Uiso 1 1 calc R U . . .
C5B C 0.50096(6) 0.41803(15) 0.40156(14) 0.0439(6) Uani 1 1 d . . . . .
H5D H 0.507897 0.375293 0.437911 0.066 Uiso 1 1 calc R U . . .
H5E H 0.517081 0.465186 0.415241 0.066 Uiso 1 1 calc R U . . .
H5F H 0.504738 0.399009 0.352814 0.066 Uiso 1 1 calc R U . . .
C6B C 0.34769(6) 0.54736(12) 0.41766(12) 0.0346(5) Uani 1 1 d . . . . .
C7B C 0.33740(6) 0.54685(13) 0.48766(13) 0.0397(5) Uani 1 1 d . . . . .
C8B C 0.30157(7) 0.57557(15) 0.49587(15) 0.0497(6) Uani 1 1 d . . . . .
H8B H 0.294404 0.575581 0.543462 0.060 Uiso 1 1 calc R U . . .
C9B C 0.27606(7) 0.60411(15) 0.43677(16) 0.0498(6) Uani 1 1 d . . . . .
C10B C 0.28731(7) 0.60567(14) 0.36852(15) 0.0479(6) Uani 1 1 d . . . . .
H10B H 0.270211 0.626421 0.327807 0.057 Uiso 1 1 calc R U . . .
C11B C 0.32299(6) 0.57779(13) 0.35713(13) 0.0404(5) Uani 1 1 d . . . . .
C12B C 0.36448(8) 0.51598(17) 0.55341(14) 0.0547(7) Uani 1 1 d . . . . .
H12D H 0.372529 0.461288 0.543416 0.082 Uiso 1 1 calc R U . . .
H12E H 0.351610 0.515516 0.596717 0.082 Uiso 1 1 calc R U . . .
H12F H 0.386892 0.551081 0.562793 0.082 Uiso 1 1 calc R U . . .
C13B C 0.23684(8) 0.6331(2) 0.4475(2) 0.0803(10) Uani 1 1 d . . . . .
H13D H 0.230682 0.682895 0.419620 0.121 Uiso 1 1 calc R U . . .
H13E H 0.236695 0.643310 0.499959 0.121 Uiso 1 1 calc R U . . .
H13F H 0.217818 0.591973 0.429918 0.121 Uiso 1 1 calc R U . . .
C14B C 0.33476(8) 0.58334(18) 0.28284(14) 0.0581(7) Uani 1 1 d . . . . .
H14D H 0.358446 0.614365 0.286470 0.087 Uiso 1 1 calc R U . . .
H14E H 0.314658 0.610119 0.248606 0.087 Uiso 1 1 calc R U . . .
H14F H 0.338907 0.529187 0.264720 0.087 Uiso 1 1 calc R U . . .
C15B C 0.44503(6) 0.29995(13) 0.38593(13) 0.0368(5) Uani 1 1 d . . . . .
C16B C 0.44762(7) 0.26564(15) 0.31830(15) 0.0464(6) Uani 1 1 d . . . . .
C17B C 0.45777(7) 0.18422(17) 0.31722(19) 0.0610(8) Uani 1 1 d . . . . .
H17B H 0.459986 0.159736 0.271432 0.073 Uiso 1 1 calc R U . . .
C18B C 0.46466(7) 0.13853(16) 0.3808(2) 0.0637(9) Uani 1 1 d . . . . .
C19B C 0.46220(7) 0.17494(16) 0.44710(19) 0.0590(7) Uani 1 1 d . . . . .
H19B H 0.467281 0.144118 0.491068 0.071 Uiso 1 1 calc R U . . .
C20B C 0.45248(6) 0.25557(14) 0.45155(15) 0.0458(6) Uani 1 1 d . . . . .
C21B C 0.43942(9) 0.31348(19) 0.24828(15) 0.0646(8) Uani 1 1 d . . . . .
H21D H 0.412270 0.327435 0.238458 0.097 Uiso 1 1 calc R U . . .
H21E H 0.445917 0.281451 0.207331 0.097 Uiso 1 1 calc R U . . .
H21F H 0.454714 0.362780 0.253383 0.097 Uiso 1 1 calc R U . . .
C22B C 0.47419(9) 0.04942(17) 0.3772(3) 0.0975(14) Uani 1 1 d . . . . .
H22D H 0.450971 0.017585 0.377183 0.146 Uiso 1 1 calc R U . . .
H22E H 0.493038 0.034884 0.420168 0.146 Uiso 1 1 calc R U . . .
H22F H 0.484676 0.038523 0.332092 0.146 Uiso 1 1 calc R U . . .
C23B C 0.45033(9) 0.29311(19) 0.52522(15) 0.0625(8) Uani 1 1 d . . . . .
H23D H 0.471100 0.332041 0.537288 0.094 Uiso 1 1 calc R U . . .
H23E H 0.452729 0.251172 0.563097 0.094 Uiso 1 1 calc R U . . .
H23F H 0.425779 0.320555 0.523237 0.094 Uiso 1 1 calc R U . . .

loop_
_atom_site_aniso_label
_atom_site_aniso_U_11
_atom_site_aniso_U_22
_atom_site_aniso_U_33
_atom_site_aniso_U_23
_atom_site_aniso_U_13
_atom_site_aniso_U_12
Al1A 0.0329(3) 0.0304(3) 0.0347(3) 0.0024(3) 0.0078(3) 0.0018(3)
C1A 0.0383(12) 0.0319(11) 0.0504(14) 0.0049(10) 0.0091(10) 0.0008(9)
N1A 0.0329(9) 0.0304(9) 0.0431(10) 0.0018(8) 0.0097(8) 0.0023(8)
C2A 0.0482(14) 0.0331(12) 0.0535(14) 0.0115(11) 0.0197(11) 0.0006(10)
C3A 0.0371(12) 0.0368(12) 0.0413(12) 0.0049(10) 0.0117(10) 0.0007(10)
N3A 0.0339(9) 0.0289(9) 0.0354(9) 0.0036(8) 0.0096(7) 0.0035(7)
C4A 0.0625(17) 0.0336(13) 0.0784(19) 0.0112(13) 0.0281(15) 0.0087(12)
C5A 0.0591(16) 0.0459(14) 0.0562(15) 0.0124(12) 0.0281(13) 0.0077(12)
C6A 0.0354(12) 0.0281(11) 0.0527(14) 0.0029(10) 0.0148(10) 0.0030(9)
C7A 0.0367(12) 0.0292(11) 0.0701(17) 0.0065(12) 0.0080(11) 0.0007(10)
C8A 0.0345(13) 0.0388(14) 0.111(2) 0.0106(16) 0.0220(15) 0.0002(11)
C9A 0.0628(18) 0.0378(14) 0.102(2) -0.0016(16) 0.0463(18) -0.0038(13)
C10A 0.077(2) 0.0505(16) 0.0653(18) -0.0095(14) 0.0332(16) 0.0039(14)
C11A 0.0493(14) 0.0425(13) 0.0566(15) -0.0077(12) 0.0128(12) 0.0022(11)
C12A 0.0500(16) 0.0509(16) 0.079(2) 0.0020(15) -0.0122(14) 0.0059(13)
C13A 0.093(3) 0.064(2) 0.168(4) -0.009(2) 0.091(3) 0.0000(19)
C14A 0.0623(19) 0.081(2) 0.080(2) -0.0378(18) -0.0015(16) 0.0049(17)
C15A 0.0361(11) 0.0301(10) 0.0316(10) 0.0031(9) 0.0124(9) 0.0023(9)
C16A 0.0360(11) 0.0353(11) 0.0346(11) 0.0024(9) 0.0119(9) 0.0018(9)
C17A 0.0410(12) 0.0402(12) 0.0400(12) 0.0039(10) 0.0109(10) 0.0103(10)
C18A 0.0553(15) 0.0369(12) 0.0380(12) -0.0021(10) 0.0154(11) 0.0083(11)
C19A 0.0495(14) 0.0399(12) 0.0351(12) -0.0067(10) 0.0090(10) -0.0013(11)
C20A 0.0386(12) 0.0400(12) 0.0314(11) 0.0013(10) 0.0085(9) 0.0009(10)
C21A 0.0365(12) 0.0450(13) 0.0568(15) -0.0053(12) 0.0028(11) 0.0040(11)
C22A 0.082(2) 0.0455(15) 0.0634(18) -0.0138(14) 0.0062(15) 0.0182(14)
C23A 0.0493(15) 0.0588(16) 0.0454(14) -0.0049(12) -0.0046(11) 0.0058(12)
O30A 0.0363(8) 0.0481(9) 0.0378(8) 0.0002(7) 0.0038(7) -0.0038(7)
C31A 0.0430(13) 0.0394(12) 0.0324(11) -0.0040(10) 0.0067(9) 0.0097(10)
C32A 0.0471(13) 0.0362(12) 0.0337(11) -0.0006(10) 0.0127(10) 0.0083(10)
C33A 0.0398(12) 0.0351(12) 0.0448(13) 0.0011(10) 0.0154(10) -0.0021(10)
C34A 0.0367(12) 0.0379(12) 0.0400(12) -0.0004(10) 0.0041(9) 0.0004(10)
C35A 0.0590(17) 0.080(2) 0.0428(14) -0.0088(14) -0.0029(12) 0.0028(15)
C36A 0.0750(19) 0.0609(17) 0.0421(14) 0.0060(13) 0.0151(13) 0.0043(15)
Al1B 0.0271(4) 0.0285(4) 0.0325(5) -0.0009(3) 0.0070(3) -0.0016(3)
O30B 0.0342(9) 0.0427(10) 0.0317(10) -0.0026(8) 0.0056(7) -0.0043(7)
C31B 0.0345(13) 0.0318(13) 0.0327(14) -0.0052(12) 0.0030(11) 0.0056(10)
C32B 0.0303(13) 0.0277(12) 0.0465(17) -0.0036(14) 0.0051(13) 0.0049(10)
C33B 0.0405(14) 0.0304(13) 0.0471(16) 0.0042(13) 0.0223(12) -0.0004(11)
C34B 0.0412(14) 0.0376(13) 0.0345(13) 0.0016(11) 0.0111(11) 0.0006(11)
C35B 0.0554(17) 0.0628(19) 0.0424(16) -0.0116(14) -0.0042(13) 0.0053(15)
C36B 0.0407(16) 0.0527(18) 0.075(3) -0.0026(19) 0.0044(16) -0.0076(14)
C1B 0.0377(12) 0.0306(11) 0.0350(11) 0.0001(9) 0.0058(9) -0.0021(9)
N1B 0.0319(9) 0.0301(9) 0.0432(10) -0.0016(8) 0.0060(8) 0.0001(7)
C2B 0.0328(11) 0.0343(11) 0.0428(12) -0.0041(10) 0.0066(9) -0.0079(9)
C3B 0.0305(11) 0.0386(12) 0.0340(11) -0.0017(9) 0.0068(9) -0.0028(9)
N3B 0.0302(9) 0.0305(9) 0.0422(10) -0.0046(8) 0.0061(8) -0.0001(7)
C4B 0.0436(13) 0.0313(12) 0.0576(15) -0.0026(11) 0.0113(11) -0.0030(10)
C5B 0.0321(11) 0.0440(13) 0.0568(15) -0.0061(12) 0.0102(10) -0.0034(10)
C6B 0.0315(11) 0.0247(10) 0.0470(13) -0.0011(9) 0.0045(9) 0.0005(8)
C7B 0.0412(12) 0.0320(11) 0.0467(13) 0.0017(10) 0.0095(10) 0.0007(10)
C8B 0.0479(14) 0.0434(13) 0.0615(16) -0.0036(12) 0.0200(12) -0.0023(11)
C9B 0.0371(13) 0.0393(13) 0.0729(18) -0.0031(13) 0.0088(12) 0.0043(10)
C10B 0.0361(12) 0.0382(13) 0.0647(16) 0.0003(12) -0.0057(12) 0.0018(10)
C11B 0.0410(12) 0.0329(11) 0.0456(13) 0.0009(10) 0.0017(10) -0.0015(10)
C12B 0.0605(16) 0.0579(16) 0.0455(14) 0.0079(13) 0.0082(12) 0.0071(13)
C13B 0.0460(16) 0.080(2) 0.117(3) -0.011(2) 0.0191(17) 0.0159(16)
C14B 0.0625(17) 0.0641(18) 0.0456(15) 0.0087(13) 0.0028(13) 0.0052(14)
C15B 0.0242(10) 0.0316(11) 0.0549(14) -0.0079(10) 0.0072(9) -0.0023(9)
C16B 0.0345(12) 0.0437(13) 0.0619(16) -0.0148(12) 0.0105(11) -0.0054(10)
C17B 0.0383(14) 0.0521(16) 0.093(2) -0.0356(17) 0.0124(14) -0.0041(12)
C18B 0.0302(13) 0.0359(13) 0.121(3) -0.0113(17) 0.0013(15) 0.0023(11)
C19B 0.0380(14) 0.0399(14) 0.095(2) 0.0076(15) -0.0010(14) 0.0002(11)
C20B 0.0316(11) 0.0398(13) 0.0656(16) 0.0047(12) 0.0062(11) 0.0012(10)
C21B 0.0709(19) 0.073(2) 0.0519(16) -0.0199(15) 0.0161(14) -0.0041(16)
C22B 0.0556(19) 0.0384(15) 0.188(4) -0.028(2) -0.012(2) 0.0109(14)
C23B 0.0651(18) 0.0674(19) 0.0549(16) 0.0135(15) 0.0095(14) 0.0074(15)

_geom_special_details            
; 
 All esds (except the esd in the dihedral angle between two l.s. planes) 
 are estimated using the full covariance matrix.  The cell esds are taken 
 into account individually in the estimation of esds in distances, angles 
 and torsion angles; correlations between esds in cell parameters are only 
 used when they are defined by crystal symmetry.  An approximate (isotropic) 
 treatment of cell esds is used for estimating esds involving l.s. planes. 
;

loop_
_geom_bond_atom_site_label_1
_geom_bond_atom_site_label_2
_geom_bond_distance
_geom_bond_site_symmetry_2
_geom_bond_publ_flag
Al1A O30A 1.7482(16) . ?
Al1A N3A 1.8839(17) . ?
Al1A N1A 1.8880(18) . ?
Al1A C34A 1.917(2) . ?
C1A N1A 1.331(3) . ?
C1A C2A 1.399(3) . ?
C1A C4A 1.505(3) . ?
N1A C6A 1.451(3) . ?
C2A C3A 1.389(3) . ?
C3A N3A 1.337(3) . ?
C3A C5A 1.512(3) . ?
N3A C15A 1.441(3) . ?
C6A C11A 1.387(3) . ?
C6A C7A 1.392(3) . ?
C7A C8A 1.404(4) . ?
C7A C12A 1.504(4) . ?
C8A C9A 1.374(4) . ?
C9A C10A 1.363(4) . ?
C9A C13A 1.510(4) . ?
C10A C11A 1.396(4) . ?
C11A C14A 1.499(4) . ?
C15A C16A 1.398(3) . ?
C15A C20A 1.400(3) . ?
C16A C17A 1.388(3) . ?
C16A C21A 1.503(3) . ?
C17A C18A 1.383(3) . ?
C18A C19A 1.382(3) . ?
C18A C22A 1.510(3) . ?
C19A C20A 1.390(3) . ?
C20A C23A 1.508(3) . ?
O30A C31A 1.349(3) . ?
C31A C32A 1.347(3) . ?
C31A C35A 1.493(3) . ?
C32A C33A 1.460(3) . ?
C32A C36A 1.514(3) . ?
C33A C34A 1.346(3) . ?
Al1B O30B 1.7439(18) . ?
Al1B N3B 1.8946(18) . ?
Al1B N1B 1.8949(19) . ?
Al1B C34B 1.923(3) . ?
O30B C31B 1.362(3) . ?
C31B C32B 1.350(4) . ?
C31B C35B 1.504(4) . ?
C32B C33B 1.445(4) . ?
C32B C36B 1.519(4) . ?
C33B C34B 1.346(4) . ?
Al1D O30D 1.770(13) . ?
Al1D C34D 1.896(16) . ?
Al1D N3B 1.915(7) . ?
Al1D N1B 2.018(8) . ?
O30D C31D 1.398(16) . ?
C31D C32D 1.330(16) . ?
C31D C35D 1.486(17) . ?
C32D C33D 1.428(16) . ?
C32D C36D 1.538(17) . ?
C33D C34D 1.351(17) . ?
C1B N1B 1.332(3) . ?
C1B C2B 1.402(3) . ?
C1B C4B 1.501(3) . ?
N1B C6B 1.454(3) . ?
C2B C3B 1.393(3) . ?
C3B N3B 1.340(3) . ?
C3B C5B 1.506(3) . ?
N3B C15B 1.447(3) . ?
C6B C7B 1.393(3) . ?
C6B C11B 1.397(3) . ?
C7B C8B 1.390(3) . ?
C7B C12B 1.509(3) . ?
C8B C9B 1.383(4) . ?
C9B C10B 1.377(4) . ?
C9B C13B 1.517(3) . ?
C10B C11B 1.397(3) . ?
C11B C14B 1.495(3) . ?
C15B C16B 1.385(3) . ?
C15B C20B 1.403(3) . ?
C16B C17B 1.403(4) . ?
C16B C21B 1.502(4) . ?
C17B C18B 1.383(4) . ?
C18B C19B 1.377(4) . ?
C18B C22B 1.524(4) . ?
C19B C20B 1.391(3) . ?
C20B C23B 1.505(4) . ?

loop_
_geom_angle_atom_site_label_1
_geom_angle_atom_site_label_2
_geom_angle_atom_site_label_3
_geom_angle
_geom_angle_site_symmetry_1
_geom_angle_site_symmetry_3
_geom_angle_publ_flag
O30A Al1A N3A 108.57(8) . . ?
O30A Al1A N1A 110.76(8) . . ?
N3A Al1A N1A 95.76(8) . . ?
O30A Al1A C34A 101.21(9) . . ?
N3A Al1A C34A 122.63(9) . . ?
N1A Al1A C34A 117.89(9) . . ?
N1A C1A C2A 122.2(2) . . ?
N1A C1A C4A 119.9(2) . . ?
C2A C1A C4A 117.9(2) . . ?
C1A N1A C6A 119.30(18) . . ?
C1A N1A Al1A 125.39(15) . . ?
C6A N1A Al1A 115.31(14) . . ?
C3A C2A C1A 127.4(2) . . ?
N3A C3A C2A 123.2(2) . . ?
N3A C3A C5A 118.78(19) . . ?
C2A C3A C5A 118.0(2) . . ?
C3A N3A C15A 119.23(17) . . ?
C3A N3A Al1A 124.55(15) . . ?
C15A N3A Al1A 116.22(13) . . ?
C11A C6A C7A 121.0(2) . . ?
C11A C6A N1A 120.3(2) . . ?
C7A C6A N1A 118.7(2) . . ?
C6A C7A C8A 117.8(2) . . ?
C6A C7A C12A 120.8(2) . . ?
C8A C7A C12A 121.5(2) . . ?
C9A C8A C7A 122.5(3) . . ?
C10A C9A C8A 117.7(2) . . ?
C10A C9A C13A 120.9(3) . . ?
C8A C9A C13A 121.4(3) . . ?
C9A C10A C11A 122.9(3) . . ?
C6A C11A C10A 118.2(2) . . ?
C6A C11A C14A 121.9(2) . . ?
C10A C11A C14A 119.9(3) . . ?
C16A C15A C20A 120.84(19) . . ?
C16A C15A N3A 120.24(19) . . ?
C20A C15A N3A 118.88(19) . . ?
C17A C16A C15A 118.2(2) . . ?
C17A C16A C21A 120.1(2) . . ?
C15A C16A C21A 121.67(19) . . ?
C18A C17A C16A 122.4(2) . . ?
C19A C18A C17A 118.0(2) . . ?
C19A C18A C22A 121.0(2) . . ?
C17A C18A C22A 121.0(2) . . ?
C18A C19A C20A 122.2(2) . . ?
C19A C20A C15A 118.3(2) . . ?
C19A C20A C23A 120.5(2) . . ?
C15A C20A C23A 121.2(2) . . ?
C31A O30A Al1A 126.95(14) . . ?
C32A C31A O30A 123.0(2) . . ?
C32A C31A C35A 125.4(2) . . ?
O30A C31A C35A 111.6(2) . . ?
C31A C32A C33A 123.5(2) . . ?
C31A C32A C36A 121.0(2) . . ?
C33A C32A C36A 115.4(2) . . ?
C34A C33A C32A 128.8(2) . . ?
C33A C34A Al1A 115.55(17) . . ?
O30B Al1B N3B 110.06(9) . . ?
O30B Al1B N1B 110.37(9) . . ?
N3B Al1B N1B 95.75(8) . . ?
O30B Al1B C34B 101.36(10) . . ?
N3B Al1B C34B 120.18(10) . . ?
N1B Al1B C34B 119.24(10) . . ?
C31B O30B Al1B 126.55(17) . . ?
C32B C31B O30B 123.1(2) . . ?
C32B C31B C35B 126.3(3) . . ?
O30B C31B C35B 110.7(3) . . ?
C31B C32B C33B 123.5(2) . . ?
C31B C32B C36B 120.9(3) . . ?
C33B C32B C36B 115.6(3) . . ?
C34B C33B C32B 129.5(3) . . ?
C33B C34B Al1B 115.4(2) . . ?
O30D Al1D C34D 101.5(8) . . ?
O30D Al1D N3B 100.5(6) . . ?
C34D Al1D N3B 129.3(8) . . ?
O30D Al1D N1B 96.9(6) . . ?
C34D Al1D N1B 130.2(8) . . ?
N3B Al1D N1B 91.2(3) . . ?
C31D O30D Al1D 124.4(12) . . ?
C32D C31D O30D 123.8(16) . . ?
C32D C31D C35D 125.4(17) . . ?
O30D C31D C35D 110.7(16) . . ?
C31D C32D C33D 124.2(17) . . ?
C31D C32D C36D 120.5(18) . . ?
C33D C32D C36D 115.3(16) . . ?
C34D C33D C32D 129(2) . . ?
C33D C34D Al1D 116.7(15) . . ?
N1B C1B C2B 122.24(19) . . ?
N1B C1B C4B 119.51(19) . . ?
C2B C1B C4B 118.20(19) . . ?
C1B N1B C6B 120.16(17) . . ?
C1B N1B Al1B 125.85(15) . . ?
C6B N1B Al1B 113.97(13) . . ?
C1B N1B Al1D 117.1(3) . . ?
C6B N1B Al1D 118.7(2) . . ?
C3B C2B C1B 128.0(2) . . ?
N3B C3B C2B 122.56(19) . . ?
N3B C3B C5B 119.28(19) . . ?
C2B C3B C5B 118.15(19) . . ?
C3B N3B C15B 118.88(17) . . ?
C3B N3B Al1B 125.42(15) . . ?
C15B N3B Al1B 115.61(13) . . ?
C3B N3B Al1D 119.1(3) . . ?
C15B N3B Al1D 117.7(3) . . ?
C7B C6B C11B 120.9(2) . . ?
C7B C6B N1B 119.13(19) . . ?
C11B C6B N1B 119.8(2) . . ?
C8B C7B C6B 118.6(2) . . ?
C8B C7B C12B 120.4(2) . . ?
C6B C7B C12B 121.0(2) . . ?
C9B C8B C7B 121.9(2) . . ?
C10B C9B C8B 118.3(2) . . ?
C10B C9B C13B 121.3(3) . . ?
C8B C9B C13B 120.4(3) . . ?
C9B C10B C11B 122.2(2) . . ?
C10B C11B C6B 118.0(2) . . ?
C10B C11B C14B 120.7(2) . . ?
C6B C11B C14B 121.2(2) . . ?
C16B C15B C20B 121.7(2) . . ?
C16B C15B N3B 120.2(2) . . ?
C20B C15B N3B 118.1(2) . . ?
C15B C16B C17B 117.7(3) . . ?
C15B C16B C21B 121.3(2) . . ?
C17B C16B C21B 121.0(2) . . ?
C18B C17B C16B 122.0(3) . . ?
C19B C18B C17B 118.6(2) . . ?
C19B C18B C22B 120.8(3) . . ?
C17B C18B C22B 120.6(3) . . ?
C18B C19B C20B 121.9(3) . . ?
C19B C20B C15B 118.1(2) . . ?
C19B C20B C23B 120.1(2) . . ?
C15B C20B C23B 121.7(2) . . ?

_refine_diff_density_max         0.397
_refine_diff_density_min         -0.353
_refine_diff_density_rms         0.045

_shelx_res_file                  
; 
TITL MRC1803 in C2/c 
    MRC1803.res 
    created by SHELXL-2017/1 at 10:14:54 on 22-Jan-2018 
REM C2/c (#15 in standard setting) 
REM RKB-1-024 
CELL 0.71073  35.519324  16.638741  18.390600  90.0000  99.2398  90.0000 
ZERR   16.00   0.001626   0.000648   0.000883   0.0000   0.0046   0.0000 
LATT  7 
SYMM -x, y,-z+1/2 
SFAC C H Al N O 
UNIT 464 592 16 32 16 
TEMP -100 
  
L.S. 6 
OMIT     4   0   0 
OMIT     0   2   0 
FMAP 2 
PLAN 10 
  
ACTA 
  
SIMU 0.01 0.01 1.0 AL1B AL1D 
SIMU 0.01 0.01 2.1 O30B O30D 
SIMU 0.01 0.01 2.0 C31B C31D 
SIMU 0.01 0.01 1.0 C32B C32D 
SIMU 0.01 0.01 3.5 C33B C33D 
SIMU 0.01 0.01 4.0 C34B C34D 
SIMU 0.01 0.01 5.0 C35B C35D 
SIMU 0.01 0.01 1.0 C36B C36D 
  
REM SAME AL1B > C36B 
  
WGHT    0.065600   11.888400 
FVAR       1.80802   0.88932 
AL1A  3    0.369295    0.892439    0.337914    11.00000    0.03286    0.03045 = 
         0.03467    0.00244    0.00777    0.00181 
C1A   1    0.365613    1.047029    0.267729    11.00000    0.03830    0.03185 = 
         0.05043    0.00486    0.00906    0.00083 
N1A   4    0.352648    0.998713    0.315800    11.00000    0.03285    0.03037 = 
         0.04314    0.00177    0.00967    0.00228 
C2A   1    0.391129    1.020453    0.222310    11.00000    0.04823    0.03307 = 
         0.05345    0.01146    0.01967    0.00058 
AFIX  43 
H2A   2    0.400476    1.060117    0.192604    11.00000   -1.20000 
AFIX   0 
C3A   1    0.404335    0.942647    0.215743    11.00000    0.03709    0.03680 = 
         0.04132    0.00486    0.01173    0.00072 
N3A   4    0.396155    0.881794    0.258047    11.00000    0.03392    0.02888 = 
         0.03537    0.00356    0.00960    0.00347 
C4A   1    0.352255    1.132882    0.260025    11.00000    0.06252    0.03356 = 
         0.07836    0.01123    0.02809    0.00875 
AFIX 137 
H4A   2    0.324812    1.134095    0.241433    11.00000   -1.50000 
H4B   2    0.365952    1.161056    0.225439    11.00000   -1.50000 
H4C   2    0.357300    1.159409    0.308184    11.00000   -1.50000 
AFIX   0 
C5A   1    0.429014    0.926443    0.157576    11.00000    0.05914    0.04588 = 
         0.05618    0.01243    0.02811    0.00771 
AFIX 137 
H5A   2    0.454216    0.907962    0.181266    11.00000   -1.50000 
H5B   2    0.431777    0.975940    0.130034    11.00000   -1.50000 
H5C   2    0.417044    0.884926    0.123731    11.00000   -1.50000 
AFIX   0 
C6A   1    0.323076    1.027429    0.355312    11.00000    0.03536    0.02814 = 
         0.05267    0.00287    0.01476    0.00304 
C7A   1    0.285117    1.013908    0.325086    11.00000    0.03667    0.02921 = 
         0.07009    0.00648    0.00802    0.00066 
C8A   1    0.256957    1.040789    0.364854    11.00000    0.03449    0.03880 = 
         0.11143    0.01063    0.02199    0.00018 
AFIX  43 
H8A   2    0.230915    1.032070    0.344880    11.00000   -1.20000 
AFIX   0 
C9A   1    0.265623    1.079241    0.431584    11.00000    0.06278    0.03784 = 
         0.10209   -0.00158    0.04633   -0.00378 
C10A  1    0.303191    1.089845    0.459721    11.00000    0.07715    0.05049 = 
         0.06532   -0.00947    0.03324    0.00388 
AFIX  43 
H10A  2    0.309593    1.115289    0.506311    11.00000   -1.20000 
AFIX   0 
C11A  1    0.332671    1.064955    0.423081    11.00000    0.04935    0.04247 = 
         0.05655   -0.00767    0.01283    0.00223 
C12A  1    0.274859    0.972658    0.251789    11.00000    0.05001    0.05093 = 
         0.07856    0.00195   -0.01219    0.00595 
AFIX 137 
H12A  2    0.285230    1.003296    0.214013    11.00000   -1.50000 
H12B  2    0.247042    0.969503    0.238749    11.00000   -1.50000 
H12C  2    0.285622    0.918301    0.254858    11.00000   -1.50000 
AFIX   0 
C13A  1    0.234749    1.111997    0.470982    11.00000    0.09256    0.06410 = 
         0.16812   -0.00896    0.09078    0.00005 
AFIX 137 
H13A  2    0.209697    1.097731    0.443407    11.00000   -1.50000 
H13B  2    0.237006    1.170619    0.474536    11.00000   -1.50000 
H13C  2    0.237505    1.088902    0.520575    11.00000   -1.50000 
AFIX   0 
C14A  1    0.373314    1.081537    0.456002    11.00000    0.06230    0.08097 = 
         0.08003   -0.03778   -0.00153    0.00494 
AFIX 137 
H14A  2    0.386526    1.030638    0.469302    11.00000   -1.50000 
H14B  2    0.374011    1.114773    0.500191    11.00000   -1.50000 
H14C  2    0.385982    1.110042    0.420039    11.00000   -1.50000 
AFIX   0 
C15A  1    0.408111    0.801643    0.242686    11.00000    0.03607    0.03009 = 
         0.03163    0.00306    0.01241    0.00232 
C16A  1    0.442712    0.771282    0.279379    11.00000    0.03604    0.03532 = 
         0.03460    0.00238    0.01190    0.00182 
C17A  1    0.452080    0.692281    0.265830    11.00000    0.04104    0.04018 = 
         0.03999    0.00394    0.01091    0.01034 
AFIX  43 
H17A  2    0.475350    0.670880    0.291091    11.00000   -1.20000 
AFIX   0 
C18A  1    0.428760    0.643611    0.216888    11.00000    0.05529    0.03692 = 
         0.03800   -0.00212    0.01538    0.00827 
C19A  1    0.395040    0.675766    0.180565    11.00000    0.04949    0.03989 = 
         0.03514   -0.00672    0.00901   -0.00130 
AFIX  43 
H19A  2    0.378979    0.643319    0.146104    11.00000   -1.20000 
AFIX   0 
C20A  1    0.383851    0.753989    0.192782    11.00000    0.03858    0.03999 = 
         0.03141    0.00128    0.00846    0.00093 
C21A  1    0.469529    0.821981    0.331937    11.00000    0.03647    0.04499 = 
         0.05679   -0.00527    0.00284    0.00396 
AFIX 137 
H21A  2    0.471857    0.875251    0.310364    11.00000   -1.50000 
H21B  2    0.494654    0.796225    0.341344    11.00000   -1.50000 
H21C  2    0.459568    0.827533    0.378384    11.00000   -1.50000 
AFIX   0 
C22A  1    0.439551    0.557527    0.204331    11.00000    0.08159    0.04546 = 
         0.06336   -0.01382    0.00621    0.01817 
AFIX 137 
H22A  2    0.464913    0.546422    0.232227    11.00000   -1.50000 
H22B  2    0.439888    0.548913    0.151724    11.00000   -1.50000 
H22C  2    0.420857    0.521379    0.220892    11.00000   -1.50000 
AFIX   0 
C23A  1    0.346123    0.785675    0.154156    11.00000    0.04931    0.05876 = 
         0.04541   -0.00488   -0.00461    0.00584 
AFIX 137 
H23A  2    0.329361    0.796331    0.190499    11.00000   -1.50000 
H23B  2    0.334202    0.745712    0.118586    11.00000   -1.50000 
H23C  2    0.350279    0.835580    0.128275    11.00000   -1.50000 
AFIX   0 
O30A  5    0.402020    0.889408    0.419734    11.00000    0.03632    0.04810 = 
         0.03781    0.00020    0.00379   -0.00378 
C31A  1    0.397696    0.851549    0.482747    11.00000    0.04301    0.03942 = 
         0.03241   -0.00395    0.00670    0.00971 
C32A  1    0.366871    0.806695    0.489583    11.00000    0.04707    0.03618 = 
         0.03366   -0.00055    0.01265    0.00830 
C33A  1    0.336386    0.789217    0.428449    11.00000    0.03983    0.03507 = 
         0.04477    0.00105    0.01536   -0.00212 
AFIX  43 
H33A  2    0.316794    0.754705    0.439651    11.00000   -1.20000 
AFIX   0 
C34A  1    0.332259    0.815357    0.358346    11.00000    0.03666    0.03789 = 
         0.04003   -0.00042    0.00412    0.00042 
AFIX  43 
H34A  2    0.312321    0.796839    0.321453    11.00000   -1.20000 
AFIX   0 
C35A  1    0.431214    0.864721    0.541756    11.00000    0.05903    0.08005 = 
         0.04277   -0.00880   -0.00288    0.00280 
AFIX 137 
H35A  2    0.452576    0.831380    0.531909    11.00000   -1.50000 
H35B  2    0.424426    0.849956    0.589589    11.00000   -1.50000 
H35C  2    0.438644    0.921475    0.542512    11.00000   -1.50000 
AFIX   0 
C36A  1    0.363027    0.766663    0.561986    11.00000    0.07496    0.06086 = 
         0.04205    0.00598    0.01507    0.00428 
AFIX 137 
H36A  2    0.387835    0.766602    0.594238    11.00000   -1.50000 
H36B  2    0.354263    0.711195    0.552784    11.00000   -1.50000 
H36C  2    0.344495    0.796290    0.585788    11.00000   -1.50000 
AFIX   0 
PART   1 
AL1B  3    0.380068    0.399045    0.386793    21.00000    0.02710    0.02851 = 
         0.03251   -0.00094    0.00704   -0.00156 
O30B  5    0.355975    0.382321    0.297751    21.00000    0.03416    0.04266 = 
         0.03172   -0.00259    0.00564   -0.00431 
C31B  1    0.322551    0.341649    0.278809    21.00000    0.03448    0.03184 = 
         0.03273   -0.00517    0.00295    0.00556 
C32B  1    0.304904    0.302786    0.328303    21.00000    0.03032    0.02773 = 
         0.04655   -0.00362    0.00507    0.00494 
C33B  1    0.320147    0.297853    0.405877    21.00000    0.04054    0.03044 = 
         0.04712    0.00417    0.02231   -0.00039 
AFIX  43 
H33B  2    0.305727    0.266112    0.434392    21.00000   -1.20000 
AFIX   0 
C34B  1    0.351781    0.331643    0.443645    21.00000    0.04122    0.03762 = 
         0.03455    0.00159    0.01106    0.00062 
AFIX  43 
H34B  2    0.359605    0.322807    0.494878    21.00000   -1.20000 
AFIX   0 
C35B  1    0.309380    0.345552    0.196966    21.00000    0.05535    0.06277 = 
         0.04239   -0.01162   -0.00420    0.00532 
AFIX 137 
H35D  2    0.305512    0.401797    0.181775    21.00000   -1.50000 
H35E  2    0.285320    0.316102    0.184420    21.00000   -1.50000 
H35F  2    0.328728    0.321300    0.171378    21.00000   -1.50000 
AFIX   0 
C36B  1    0.267423    0.259079    0.304323    21.00000    0.04069    0.05265 = 
         0.07506   -0.00262    0.00443   -0.00765 
AFIX 137 
H36D  2    0.258309    0.269845    0.252071    21.00000   -1.50000 
H36E  2    0.248477    0.278036    0.333675    21.00000   -1.50000 
H36F  2    0.271301    0.201157    0.311750    21.00000   -1.50000 
AFIX   0 
PART   2 
SAME AL1B > C36B 
AL1D  3    0.382158    0.409800    0.345771   -21.00000    0.04411 
O30D  5    0.355627    0.350549    0.399428   -21.00000    0.04648 
C31D  1    0.322260    0.308968    0.371289   -21.00000    0.03905 
C32D  1    0.307415    0.306798    0.300148   -21.00000    0.03798 
C33D  1    0.323908    0.345396    0.243462   -21.00000    0.04382 
AFIX  43 
H33C  2    0.310034    0.340115    0.195045   -21.00000   -1.20000 
AFIX   0 
C34D  1    0.356512    0.388385    0.249158   -21.00000    0.04969 
AFIX  43 
H34C  2    0.366113    0.406964    0.206848   -21.00000   -1.20000 
AFIX   0 
C35D  1    0.307790    0.263473    0.430657   -21.00000    0.07398 
AFIX  33 
H35G  2    0.323655    0.275428    0.478096   -21.00000   -1.50000 
H35H  2    0.281369    0.279260    0.432395   -21.00000   -1.50000 
H35I  2    0.308807    0.205736    0.420620   -21.00000   -1.50000 
AFIX   0 
C36D  1    0.271217    0.257448    0.273458   -21.00000    0.06050 
AFIX  33 
H36G  2    0.264367    0.262674    0.219887   -21.00000   -1.50000 
H36H  2    0.275984    0.200792    0.286317   -21.00000   -1.50000 
H36I  2    0.250235    0.277434    0.297163   -21.00000   -1.50000 
AFIX   0 
PART   0 
C1B   1    0.415272    0.554685    0.413987    11.00000    0.03773    0.03065 = 
         0.03499    0.00009    0.00576   -0.00206 
N1B   4    0.383580    0.510696    0.407063    11.00000    0.03195    0.03012 = 
         0.04325   -0.00157    0.00596    0.00007 
C2B   1    0.450967    0.521021    0.409043    11.00000    0.03284    0.03432 = 
         0.04281   -0.00410    0.00658   -0.00794 
AFIX  43 
H2B   2    0.471707    0.557629    0.412580    11.00000   -1.20000 
AFIX   0 
C3B   1    0.459747    0.440476    0.399582    11.00000    0.03054    0.03856 = 
         0.03399   -0.00169    0.00675   -0.00281 
N3B   4    0.433109    0.382761    0.390122    11.00000    0.03022    0.03053 = 
         0.04221   -0.00459    0.00612   -0.00005 
C4B   1    0.413422    0.642803    0.430426    11.00000    0.04360    0.03132 = 
         0.05764   -0.00263    0.01129   -0.00297 
AFIX 137 
H4D   2    0.405681    0.650202    0.478790    11.00000   -1.50000 
H4E   2    0.394790    0.668723    0.392585    11.00000   -1.50000 
H4F   2    0.438588    0.667033    0.430640    11.00000   -1.50000 
AFIX   0 
C5B   1    0.500963    0.418032    0.401559    11.00000    0.03206    0.04396 = 
         0.05679   -0.00610    0.01023   -0.00342 
AFIX 137 
H5D   2    0.507897    0.375293    0.437911    11.00000   -1.50000 
H5E   2    0.517081    0.465186    0.415241    11.00000   -1.50000 
H5F   2    0.504738    0.399009    0.352814    11.00000   -1.50000 
AFIX   0 
C6B   1    0.347691    0.547361    0.417661    11.00000    0.03148    0.02469 = 
         0.04701   -0.00108    0.00452    0.00048 
C7B   1    0.337403    0.546853    0.487657    11.00000    0.04123    0.03199 = 
         0.04673    0.00173    0.00946    0.00074 
C8B   1    0.301570    0.575570    0.495866    11.00000    0.04789    0.04338 = 
         0.06152   -0.00356    0.01997   -0.00227 
AFIX  43 
H8B   2    0.294404    0.575581    0.543462    11.00000   -1.20000 
AFIX   0 
C9B   1    0.276061    0.604111    0.436772    11.00000    0.03711    0.03928 = 
         0.07291   -0.00309    0.00883    0.00432 
C10B  1    0.287306    0.605674    0.368521    11.00000    0.03608    0.03825 = 
         0.06468    0.00028   -0.00570    0.00176 
AFIX  43 
H10B  2    0.270211    0.626421    0.327807    11.00000   -1.20000 
AFIX   0 
C11B  1    0.322990    0.577793    0.357129    11.00000    0.04105    0.03295 = 
         0.04560    0.00093    0.00172   -0.00150 
C12B  1    0.364482    0.515978    0.553410    11.00000    0.06050    0.05788 = 
         0.04553    0.00788    0.00815    0.00707 
AFIX 137 
H12D  2    0.372529    0.461288    0.543416    11.00000   -1.50000 
H12E  2    0.351610    0.515516    0.596717    11.00000   -1.50000 
H12F  2    0.386892    0.551081    0.562793    11.00000   -1.50000 
AFIX   0 
C13B  1    0.236844    0.633141    0.447518    11.00000    0.04596    0.07963 = 
         0.11744   -0.01116    0.01912    0.01589 
AFIX 137 
H13D  2    0.230682    0.682895    0.419620    11.00000   -1.50000 
H13E  2    0.236695    0.643310    0.499959    11.00000   -1.50000 
H13F  2    0.217818    0.591973    0.429918    11.00000   -1.50000 
AFIX   0 
C14B  1    0.334764    0.583344    0.282837    11.00000    0.06253    0.06411 = 
         0.04563    0.00870    0.00281    0.00520 
AFIX 137 
H14D  2    0.358446    0.614365    0.286470    11.00000   -1.50000 
H14E  2    0.314658    0.610119    0.248606    11.00000   -1.50000 
H14F  2    0.338907    0.529187    0.264720    11.00000   -1.50000 
AFIX   0 
C15B  1    0.445025    0.299946    0.385935    11.00000    0.02418    0.03158 = 
         0.05486   -0.00786    0.00720   -0.00228 
C16B  1    0.447622    0.265635    0.318298    11.00000    0.03446    0.04370 = 
         0.06193   -0.01476    0.01048   -0.00540 
C17B  1    0.457775    0.184225    0.317219    11.00000    0.03829    0.05213 = 
         0.09321   -0.03556    0.01238   -0.00414 
AFIX  43 
H17B  2    0.459986    0.159736    0.271432    11.00000   -1.20000 
AFIX   0 
C18B  1    0.464663    0.138526    0.380776    11.00000    0.03018    0.03588 = 
         0.12144   -0.01126    0.00133    0.00228 
C19B  1    0.462197    0.174944    0.447105    11.00000    0.03795    0.03990 = 
         0.09527    0.00760   -0.00101    0.00017 
AFIX  43 
H19B  2    0.467281    0.144118    0.491068    11.00000   -1.20000 
AFIX   0 
C20B  1    0.452475    0.255572    0.451551    11.00000    0.03162    0.03975 = 
         0.06563    0.00471    0.00619    0.00125 
C21B  1    0.439418    0.313483    0.248284    11.00000    0.07091    0.07311 = 
         0.05191   -0.01988    0.01608   -0.00410 
AFIX 137 
H21D  2    0.412270    0.327435    0.238458    11.00000   -1.50000 
H21E  2    0.445917    0.281451    0.207331    11.00000   -1.50000 
H21F  2    0.454714    0.362780    0.253383    11.00000   -1.50000 
AFIX   0 
C22B  1    0.474187    0.049425    0.377239    11.00000    0.05557    0.03839 = 
         0.18807   -0.02794   -0.01237    0.01090 
AFIX 137 
H22D  2    0.450971    0.017585    0.377183    11.00000   -1.50000 
H22E  2    0.493038    0.034884    0.420168    11.00000   -1.50000 
H22F  2    0.484676    0.038523    0.332092    11.00000   -1.50000 
AFIX   0 
C23B  1    0.450334    0.293107    0.525215    11.00000    0.06511    0.06744 = 
         0.05490    0.01347    0.00954    0.00741 
AFIX 137 
H23D  2    0.471100    0.332041    0.537288    11.00000   -1.50000 
H23E  2    0.452729    0.251172    0.563097    11.00000   -1.50000 
H23F  2    0.425779    0.320555    0.523237    11.00000   -1.50000 
  
AFIX   0 
HKLF 4 
  
  
  
  
REM  MRC1803 in C2/c 
REM R1 =  0.0536 for    7805 Fo > 4sig(Fo)  and  0.0806 for all   10750 data 
REM    648 parameters refined using     66 restraints 
  
END 
  
WGHT      0.0656     11.8867 
  
REM Highest difference peak  0.397,  deepest hole -0.353,  1-sigma level  0.045 
Q1    1   0.3915  0.9239  0.3584  11.00000  0.05    0.40 
Q2    1   0.3532  0.8391  0.3521  11.00000  0.05    0.39 
Q3    1   0.4220  0.5320  0.1605  11.00000  0.05    0.27 
Q4    1   0.3965  1.0581  0.4352  11.00000  0.05    0.25 
Q5    1   0.4304  0.5418  0.3816  11.00000  0.05    0.24 
Q6    1   0.3807  0.7195  0.5685  11.00000  0.05    0.23 
Q7    1   0.3776  1.0438  0.5023  11.00000  0.05    0.23 
Q8    1   0.3334  0.7457  0.5558  11.00000  0.05    0.22 
Q9    1   0.4223  0.9336  0.4469  11.00000  0.05    0.22 
Q10   1   0.3860  0.8016  0.4765  11.00000  0.05    0.21 
;
_shelx_res_checksum              38564
####################################################################### 
# 
# This file contains crystal structure data downloaded from the 
# Cambridge Structural Database (CSD) hosted by the Cambridge 
# Crystallographic Data Centre (CCDC).
# 
# Full information about CCDC data access policies and citation 
# guidelines are available at http://www.ccdc.cam.ac.uk/access/V1 
# 
# Audit and citation data items may have been added by the CCDC. 
# Please retain this information to preserve the provenance of 
# this file and to allow appropriate attribution of the data. 
# 
#######################################################################

data_4a
_database_code_depnum_ccdc_archive 'CCDC 1973125'
_audit_update_record             
;
2019-12-19 deposited with the CCDC.	2020-07-16 downloaded from the CCDC.
;
_audit_creation_date             2018-12-20
_audit_creation_method           
;
Olex2 1.2
(compiled 2018.05.29 svn.r3508 for OlexSys, GUI svn.r5506)
;
_shelx_SHELXL_version_number     2017/1
_chemical_name_common            ?
_chemical_name_systematic        ?
_chemical_formula_moiety         'C33 H45 Al N2 O'
_chemical_formula_sum            'C33 H45 Al N2 O'
_chemical_formula_weight         512.69
_chemical_melting_point          ?
_chemical_oxdiff_formula         C33H45AlN2O
_chemical_oxdiff_usercomment     TH393
loop_
_atom_type_symbol
_atom_type_description
_atom_type_scat_dispersion_real
_atom_type_scat_dispersion_imag
_atom_type_scat_source
C C 0.0181 0.0091 'International Tables Vol C Tables 4.2.6.8 and 6.1.1.4'
H H 0.0000 0.0000 'International Tables Vol C Tables 4.2.6.8 and 6.1.1.4'
Al Al 0.2130 0.2455 'International Tables Vol C Tables 4.2.6.8 and 6.1.1.4'
N N 0.0311 0.0180 'International Tables Vol C Tables 4.2.6.8 and 6.1.1.4'
O O 0.0492 0.0322 'International Tables Vol C Tables 4.2.6.8 and 6.1.1.4'

_shelx_space_group_comment       
;
The symmetry employed for this shelxl refinement is uniquely defined
by the following loop, which should always be used as a source of
symmetry information in preference to the above space-group names.
They are only intended as comments.
;
_space_group_crystal_system      monoclinic
_space_group_IT_number           14
_space_group_name_H-M_alt        'P 1 21/c 1'
_space_group_name_Hall           '-P 2ybc'
loop_
_space_group_symop_operation_xyz
'x, y, z'
'-x, y+1/2, -z+1/2'
'-x, -y, -z'
'x, -y-1/2, z-1/2'

_cell_length_a                   10.9108(2)
_cell_length_b                   12.4443(2)
_cell_length_c                   22.7523(4)
_cell_angle_alpha                90
_cell_angle_beta                 99.2427(19)
_cell_angle_gamma                90
_cell_volume                     3049.16(11)
_cell_formula_units_Z            4
_cell_measurement_reflns_used    3227
_cell_measurement_temperature    173.00(10)
_cell_measurement_theta_max      73.1490
_cell_measurement_theta_min      3.9100
_shelx_estimated_absorpt_T_max   ?
_shelx_estimated_absorpt_T_min   ?
_exptl_absorpt_coefficient_mu    0.770
_exptl_absorpt_correction_T_max  0.953
_exptl_absorpt_correction_T_min  0.903
_exptl_absorpt_correction_type   analytical
_exptl_absorpt_process_details   
;
CrysAlisPro 1.171.38.43 (Rigaku Oxford Diffraction, 2015)
Analytical numeric absorption correction using a multifaceted crystal
			model based on expressions derived by R.C. Clark & J.S. Reid.
(Clark, R. C. & Reid, J. S. (1995). Acta Cryst. A51, 887-897)
Empirical absorption correction using spherical harmonics,
 implemented in SCALE3 ABSPACK scaling algorithm.
;
_exptl_absorpt_special_details   ?
_exptl_crystal_colour            colourless
_exptl_crystal_colour_primary    colourless
_exptl_crystal_density_diffrn    1.117
_exptl_crystal_density_meas      ?
_exptl_crystal_density_method    ?
_exptl_crystal_description       block
_exptl_crystal_F_000             1112
loop_
_exptl_crystal_face_index_h
_exptl_crystal_face_index_k
_exptl_crystal_face_index_l
_exptl_crystal_face_perp_dist
-2 0 5 0.0332
2 0 -5 0.0332
5 5 -1 0.0592
0 1 1 0.0666
3 -5 2 0.0691
-3 5 -2 0.0691
0 -4 5 0.0746
0 4 -5 0.0746
1 1 5 0.0717
-5 -4 3 0.0496
-1 -1 -5 0.0854
0 -3 -5 0.0679

_exptl_crystal_size_max          0.177
_exptl_crystal_size_mid          0.147
_exptl_crystal_size_min          0.066
loop_
_exptl_oxdiff_crystal_face_indexfrac_h
_exptl_oxdiff_crystal_face_indexfrac_k
_exptl_oxdiff_crystal_face_indexfrac_l
_exptl_oxdiff_crystal_face_x
_exptl_oxdiff_crystal_face_y
_exptl_oxdiff_crystal_face_z
-2.0008 0.0008 4.9945 0.1527 0.0308 0.3786
2.0008 -0.0008 -4.9945 -0.1527 -0.0308 -0.3786
4.9974 4.9968 -1.0062 0.2944 0.6033 -0.6566
-0.0007 0.9988 0.9980 0.0544 0.1288 0.0215
3.0012 -4.9839 1.9965 0.4009 -0.6091 -0.2678
-3.0012 4.9839 -1.9965 -0.4009 0.6091 0.2678
0.0005 -3.9881 4.9945 0.3423 -0.4649 0.1670
-0.0005 3.9881 -4.9945 -0.3423 0.4649 -0.1670
0.9983 1.0034 4.9909 0.3823 0.1497 0.0148
-4.9982 -3.9973 3.0026 -0.1778 -0.4689 0.7061
-0.9983 -1.0034 -4.9909 -0.3823 -0.1497 -0.0148
0.0024 -2.9978 -4.9909 -0.2876 -0.3976 -0.1205

_exptl_transmission_factor_max   ?
_exptl_transmission_factor_min   ?
_diffrn_reflns_av_R_equivalents  0.0365
_diffrn_reflns_av_unetI/netI     0.0628
_diffrn_reflns_Laue_measured_fraction_full 0.987
_diffrn_reflns_Laue_measured_fraction_max 0.946
_diffrn_reflns_limit_h_max       10
_diffrn_reflns_limit_h_min       -13
_diffrn_reflns_limit_k_max       15
_diffrn_reflns_limit_k_min       -13
_diffrn_reflns_limit_l_max       27
_diffrn_reflns_limit_l_min       -21
_diffrn_reflns_number            9780
_diffrn_reflns_point_group_measured_fraction_full 0.987
_diffrn_reflns_point_group_measured_fraction_max 0.946
_diffrn_reflns_theta_full        67.684
_diffrn_reflns_theta_max         73.494
_diffrn_reflns_theta_min         3.937
_diffrn_ambient_environment      N~2~
_diffrn_ambient_temperature      173.00(10)
_diffrn_detector                 'CCD plate'
_diffrn_detector_area_resol_mean 10.4115
_diffrn_detector_type            Atlas
_diffrn_measured_fraction_theta_full 0.987
_diffrn_measured_fraction_theta_max 0.946
_diffrn_measurement_details      
;
List of Runs (angles in degrees, time in seconds):

  # Type    Start    End  Width  t~exp~   \w     \q     \k     \f   Frames
#--------------------------------------------------------------------------
  1  \w    -97.00  -9.00   1.00    6.36    --  -42.36 125.00 -90.00   88
  2  \w     24.00 109.00   1.00    6.36    --   42.36  57.00 150.00   85
  3  \w     39.00 129.00   1.00   41.30    --  105.13 -61.00 150.00   90
  4  \w     39.00 121.00   1.00   41.30    --  105.13-125.00 120.00   82
  5  \w     87.00 175.00   1.00   41.30    --  105.13  45.00 -60.00   88
  6  \w     82.00 169.00   1.00   41.30    --  105.13 125.00 150.00   87
;
_diffrn_measurement_device       'four-circle diffractometer'
_diffrn_measurement_device_type  'Xcalibur, Atlas, Ultra'
_diffrn_measurement_method       '\w scans'
_diffrn_orient_matrix_type       
'CrysAlisPro convention (1999,Acta A55,543-557)'
_diffrn_orient_matrix_UB_11      0.0792228000
_diffrn_orient_matrix_UB_12      -0.0077641000
_diffrn_orient_matrix_UB_13      0.0623219000
_diffrn_orient_matrix_UB_21      -0.0016081000
_diffrn_orient_matrix_UB_22      0.1234574000
_diffrn_orient_matrix_UB_23      0.0054994000
_diffrn_orient_matrix_UB_31      -0.1190328000
_diffrn_orient_matrix_UB_32      -0.0066888000
_diffrn_orient_matrix_UB_33      0.0281107000
_diffrn_radiation_monochromator  mirror
_diffrn_radiation_probe          x-ray
_diffrn_radiation_type           CuK\a
_diffrn_radiation_wavelength     1.54184
_diffrn_source                   'fine-focus sealed X-ray tube'
_diffrn_source_type              'Enhance Ultra (Cu) X-ray Source'
_reflns_Friedel_coverage         0.000
_reflns_Friedel_fraction_full    .
_reflns_Friedel_fraction_max     .
_reflns_number_gt                4312
_reflns_number_total             5819
_reflns_odcompleteness_completeness 98.78
_reflns_odcompleteness_iscentric 1
_reflns_odcompleteness_theta     66.49
_reflns_special_details          
;
 Reflections were merged by SHELXL according to the crystal
 class for the calculation of statistics and refinement.
 
 _reflns_Friedel_fraction is defined as the number of unique
 Friedel pairs measured divided by the number that would be
 possible theoretically, ignoring centric projections and
 systematic absences.
;
_reflns_threshold_expression     'I > 2\s(I)'
_computing_cell_refinement       'CrysAlisPro 1.171.38.43 (Rigaku OD, 2015)'
_computing_data_collection       'CrysAlisPro 1.171.38.43 (Rigaku OD, 2015)'
_computing_data_reduction        'CrysAlisPro 1.171.38.43 (Rigaku OD, 2015)'
_computing_molecular_graphics    'Olex2 (Dolomanov et al., 2009)'
_computing_publication_material  'Olex2 (Dolomanov et al., 2009)'
_computing_structure_refinement  'ShelXL (Sheldrick, 2015)'
_computing_structure_solution    'ShelXT (Sheldrick, 2015)'
_refine_diff_density_max         0.243
_refine_diff_density_min         -0.297
_refine_diff_density_rms         0.042
_refine_ls_extinction_coef       .
_refine_ls_extinction_method     none
_refine_ls_goodness_of_fit_ref   1.017
_refine_ls_hydrogen_treatment    constr
_refine_ls_matrix_type           full
_refine_ls_number_parameters     344
_refine_ls_number_reflns         5819
_refine_ls_number_restraints     0
_refine_ls_R_factor_all          0.0652
_refine_ls_R_factor_gt           0.0450
_refine_ls_restrained_S_all      1.017
_refine_ls_shift/su_max          0.001
_refine_ls_shift/su_mean         0.000
_refine_ls_structure_factor_coef Fsqd
_refine_ls_weighting_details     
'w=1/[\s^2^(Fo^2^)+(0.0487P)^2^] where P=(Fo^2^+2Fc^2^)/3'
_refine_ls_weighting_scheme      calc
_refine_ls_wR_factor_gt          0.1078
_refine_ls_wR_factor_ref         0.1216
_refine_special_details          ?
_olex2_refinement_description    
;
1. Fixed Uiso
 At 1.2 times of:
  All C(H) groups
 At 1.5 times of:
  All C(H,H,H) groups
2.a Ternary CH refined with riding coordinates:
 C12(H12), C15(H15), C24(H24), C27(H27)
2.b Aromatic/amide H refined with riding coordinates:
 C2(H2), C8(H8), C9(H9), C10(H10), C20(H20), C21(H21), C22(H22), C30(H30),
 C31(H31), C32(H32), C33(H33)
2.c Idealised Me refined as rotating group:
 C4(H4A,H4B,H4C), C5(H5A,H5B,H5C), C13(H13A,H13B,H13C), C14(H14A,H14B,H14C),
 C16(H16A,H16B,H16C), C17(H17A,H17B,H17C), C25(H25A,H25B,H25C), C26(H26A,H26B,
 H26C), C28(H28A,H28B,H28C), C29(H29A,H29B,H29C)
;
_atom_sites_solution_hydrogens   geom
_atom_sites_solution_primary     dual
_atom_sites_solution_secondary   ?
loop_
_atom_site_label
_atom_site_type_symbol
_atom_site_fract_x
_atom_site_fract_y
_atom_site_fract_z
_atom_site_U_iso_or_equiv
_atom_site_adp_type
_atom_site_occupancy
_atom_site_site_symmetry_order
_atom_site_calc_flag
_atom_site_refinement_flags_posn
_atom_site_refinement_flags_adp
_atom_site_refinement_flags_occupancy
_atom_site_disorder_assembly
_atom_site_disorder_group
Al1 Al 0.69587(4) 0.32215(4) 0.37257(2) 0.02686(13) Uani 1 1 d . . . . .
O34 O 0.54691(12) 0.29218(13) 0.38686(6) 0.0424(3) Uani 1 1 d . . . . .
N1 N 0.80879(13) 0.21463(12) 0.40449(6) 0.0291(3) Uani 1 1 d . . . . .
N3 N 0.70111(12) 0.29188(12) 0.29130(6) 0.0268(3) Uani 1 1 d . . . . .
C1 C 0.83024(16) 0.12667(15) 0.37369(8) 0.0308(4) Uani 1 1 d . . . . .
C2 C 0.79056(16) 0.11719(14) 0.31242(8) 0.0313(4) Uani 1 1 d . . . . .
H2 H 0.802137 0.048863 0.295508 0.038 Uiso 1 1 calc R . . . .
C3 C 0.73597(15) 0.19596(14) 0.27305(7) 0.0291(3) Uani 1 1 d . . . . .
C4 C 0.9002(2) 0.03262(17) 0.40468(9) 0.0435(5) Uani 1 1 d . . . . .
H4A H 0.970256 0.059080 0.433457 0.065 Uiso 1 1 calc GR . . . .
H4B H 0.931339 -0.012916 0.375166 0.065 Uiso 1 1 calc GR . . . .
H4C H 0.844519 -0.009386 0.425531 0.065 Uiso 1 1 calc GR . . . .
C5 C 0.71729(19) 0.16874(18) 0.20769(8) 0.0398(4) Uani 1 1 d . . . . .
H5A H 0.639403 0.128927 0.196983 0.060 Uiso 1 1 calc GR . . . .
H5B H 0.786675 0.124449 0.199255 0.060 Uiso 1 1 calc GR . . . .
H5C H 0.713633 0.235138 0.184309 0.060 Uiso 1 1 calc GR . . . .
C6 C 0.87312(17) 0.22626(15) 0.46500(8) 0.0328(4) Uani 1 1 d . . . . .
C7 C 0.98995(18) 0.27694(17) 0.47394(9) 0.0388(4) Uani 1 1 d . . . . .
C8 C 1.0524(2) 0.28627(19) 0.53231(10) 0.0487(5) Uani 1 1 d . . . . .
H8 H 1.131815 0.319374 0.539492 0.058 Uiso 1 1 calc R . . . .
C9 C 1.0004(2) 0.2481(2) 0.57984(10) 0.0533(6) Uani 1 1 d . . . . .
H9 H 1.044982 0.253574 0.619166 0.064 Uiso 1 1 calc R . . . .
C10 C 0.8843(2) 0.2022(2) 0.57027(9) 0.0491(5) Uani 1 1 d . . . . .
H10 H 0.848474 0.178620 0.603421 0.059 Uiso 1 1 calc R . . . .
C11 C 0.81782(19) 0.18958(17) 0.51296(8) 0.0398(4) Uani 1 1 d . . . . .
C12 C 1.04816(19) 0.3197(2) 0.42242(10) 0.0478(5) Uani 1 1 d . . . . .
H12 H 0.979822 0.327308 0.387686 0.057 Uiso 1 1 calc R . . . .
C13 C 1.1417(3) 0.2406(3) 0.40412(17) 0.0838(11) Uani 1 1 d . . . . .
H13A H 1.210095 0.230574 0.437247 0.126 Uiso 1 1 calc GR . . . .
H13B H 1.174285 0.268864 0.369516 0.126 Uiso 1 1 calc GR . . . .
H13C H 1.100745 0.171489 0.393838 0.126 Uiso 1 1 calc GR . . . .
C14 C 1.1066(3) 0.4297(2) 0.43404(14) 0.0669(7) Uani 1 1 d . . . . .
H14A H 1.045382 0.479553 0.445873 0.100 Uiso 1 1 calc GR . . . .
H14B H 1.134064 0.456188 0.397730 0.100 Uiso 1 1 calc GR . . . .
H14C H 1.178089 0.424618 0.466044 0.100 Uiso 1 1 calc GR . . . .
C15 C 0.6905(2) 0.1378(2) 0.50494(10) 0.0495(5) Uani 1 1 d . . . . .
H15 H 0.657776 0.135615 0.461308 0.059 Uiso 1 1 calc R . . . .
C16 C 0.5999(3) 0.2031(3) 0.53498(13) 0.0732(9) Uani 1 1 d . . . . .
H16A H 0.625077 0.200203 0.578278 0.110 Uiso 1 1 calc GR . . . .
H16B H 0.516147 0.173231 0.524376 0.110 Uiso 1 1 calc GR . . . .
H16C H 0.600118 0.277977 0.521600 0.110 Uiso 1 1 calc GR . . . .
C17 C 0.6979(3) 0.0211(3) 0.52819(14) 0.0714(8) Uani 1 1 d . . . . .
H17A H 0.754557 -0.020313 0.507587 0.107 Uiso 1 1 calc GR . . . .
H17B H 0.615107 -0.011464 0.520663 0.107 Uiso 1 1 calc GR . . . .
H17C H 0.728801 0.021008 0.571085 0.107 Uiso 1 1 calc GR . . . .
C18 C 0.65826(15) 0.37470(14) 0.24852(7) 0.0279(3) Uani 1 1 d . . . . .
C19 C 0.53365(16) 0.37698(16) 0.21993(8) 0.0321(4) Uani 1 1 d . . . . .
C20 C 0.49626(18) 0.46176(17) 0.18088(9) 0.0387(4) Uani 1 1 d . . . . .
H20 H 0.412608 0.464533 0.161268 0.046 Uiso 1 1 calc R . . . .
C21 C 0.5774(2) 0.54148(17) 0.17006(9) 0.0416(4) Uani 1 1 d . . . . .
H21 H 0.549995 0.598270 0.143252 0.050 Uiso 1 1 calc R . . . .
C22 C 0.69998(19) 0.53800(16) 0.19876(8) 0.0372(4) Uani 1 1 d . . . . .
H22 H 0.755981 0.592741 0.191058 0.045 Uiso 1 1 calc R . . . .
C23 C 0.74220(16) 0.45630(15) 0.23841(8) 0.0315(4) Uani 1 1 d . . . . .
C24 C 0.43926(17) 0.29143(17) 0.23021(9) 0.0365(4) Uani 1 1 d . . . . .
H24 H 0.482926 0.236516 0.258117 0.044 Uiso 1 1 calc R . . . .
C25 C 0.3852(2) 0.2346(2) 0.17226(12) 0.0580(6) Uani 1 1 d . . . . .
H25A H 0.333085 0.284888 0.146120 0.087 Uiso 1 1 calc GR . . . .
H25B H 0.334829 0.173265 0.181172 0.087 Uiso 1 1 calc GR . . . .
H25C H 0.452938 0.209061 0.152337 0.087 Uiso 1 1 calc GR . . . .
C26 C 0.33471(19) 0.3400(2) 0.25907(11) 0.0484(5) Uani 1 1 d . . . . .
H26A H 0.370351 0.379009 0.295225 0.073 Uiso 1 1 calc GR . . . .
H26B H 0.280635 0.282500 0.269399 0.073 Uiso 1 1 calc GR . . . .
H26C H 0.286140 0.389730 0.231083 0.073 Uiso 1 1 calc GR . . . .
C27 C 0.87588(17) 0.45504(17) 0.27054(8) 0.0370(4) Uani 1 1 d . . . . .
H27 H 0.875236 0.422266 0.310620 0.044 Uiso 1 1 calc R . . . .
C28 C 0.9312(2) 0.5675(2) 0.28077(12) 0.0565(6) Uani 1 1 d . . . . .
H28A H 0.945773 0.597736 0.242728 0.085 Uiso 1 1 calc GR . . . .
H28B H 1.009957 0.563364 0.308260 0.085 Uiso 1 1 calc GR . . . .
H28C H 0.873191 0.613659 0.297893 0.085 Uiso 1 1 calc GR . . . .
C29 C 0.9597(2) 0.3855(2) 0.23864(12) 0.0546(6) Uani 1 1 d . . . . .
H29A H 0.962262 0.415188 0.198956 0.082 Uiso 1 1 calc GR . . . .
H29B H 0.926945 0.312107 0.234826 0.082 Uiso 1 1 calc GR . . . .
H29C H 1.043712 0.384669 0.261643 0.082 Uiso 1 1 calc GR . . . .
C30 C 0.7226(2) 0.46619(17) 0.40236(9) 0.0395(4) Uani 1 1 d . . . . .
H30 H 0.798862 0.502819 0.401886 0.047 Uiso 1 1 calc R . . . .
C31 C 0.6266(2) 0.51284(18) 0.42416(9) 0.0499(5) Uani 1 1 d . . . . .
H31 H 0.638969 0.583676 0.439530 0.060 Uiso 1 1 calc R . . . .
C32 C 0.5070(2) 0.4637(2) 0.42594(10) 0.0549(6) Uani 1 1 d . . . . .
H32 H 0.446039 0.506483 0.440287 0.066 Uiso 1 1 calc R . . . .
C33 C 0.4753(2) 0.3641(2) 0.40925(10) 0.0528(6) Uani 1 1 d . . . . .
H33 H 0.394082 0.341456 0.413569 0.063 Uiso 1 1 calc R . . . .

loop_
_atom_site_aniso_label
_atom_site_aniso_U_11
_atom_site_aniso_U_22
_atom_site_aniso_U_33
_atom_site_aniso_U_23
_atom_site_aniso_U_13
_atom_site_aniso_U_12
Al1 0.0291(2) 0.0261(3) 0.0260(2) -0.00280(19) 0.00628(17) 0.00123(19)
O34 0.0361(7) 0.0492(9) 0.0439(7) -0.0070(6) 0.0129(5) -0.0039(6)
N1 0.0314(7) 0.0300(7) 0.0261(7) -0.0013(6) 0.0055(5) 0.0002(6)
N3 0.0261(6) 0.0267(7) 0.0283(7) -0.0003(6) 0.0063(5) -0.0004(5)
C1 0.0321(8) 0.0269(9) 0.0346(9) -0.0006(7) 0.0089(6) -0.0002(7)
C2 0.0362(9) 0.0245(9) 0.0340(9) -0.0042(7) 0.0079(7) 0.0008(7)
C3 0.0279(8) 0.0298(9) 0.0310(8) -0.0051(7) 0.0091(6) -0.0027(6)
C4 0.0549(12) 0.0331(10) 0.0417(10) 0.0009(8) 0.0055(8) 0.0097(9)
C5 0.0477(11) 0.0397(11) 0.0318(9) -0.0083(8) 0.0057(7) 0.0064(8)
C6 0.0394(9) 0.0282(9) 0.0299(9) -0.0014(7) 0.0030(7) 0.0063(7)
C7 0.0385(10) 0.0360(10) 0.0394(10) -0.0036(8) -0.0016(7) 0.0050(8)
C8 0.0505(12) 0.0431(12) 0.0464(11) -0.0060(9) -0.0101(9) 0.0010(9)
C9 0.0735(15) 0.0453(13) 0.0352(10) -0.0059(9) -0.0091(9) 0.0094(11)
C10 0.0652(14) 0.0499(13) 0.0313(10) 0.0002(9) 0.0048(9) 0.0112(11)
C11 0.0482(11) 0.0406(11) 0.0301(9) 0.0013(8) 0.0045(7) 0.0080(9)
C12 0.0398(10) 0.0544(14) 0.0472(11) 0.0018(10) 0.0013(8) -0.0061(9)
C13 0.088(2) 0.0642(19) 0.113(3) -0.0156(18) 0.062(2) -0.0135(16)
C14 0.0689(16) 0.0520(15) 0.0802(19) 0.0065(14) 0.0135(13) -0.0078(13)
C15 0.0549(12) 0.0605(14) 0.0352(10) 0.0106(10) 0.0132(9) -0.0016(11)
C16 0.0594(15) 0.107(3) 0.0577(15) -0.0022(16) 0.0222(12) 0.0099(16)
C17 0.0761(18) 0.0684(19) 0.0711(17) 0.0261(15) 0.0155(14) -0.0135(15)
C18 0.0309(8) 0.0286(9) 0.0249(8) -0.0017(6) 0.0068(6) 0.0008(7)
C19 0.0320(8) 0.0335(9) 0.0312(8) -0.0029(7) 0.0057(6) 0.0015(7)
C20 0.0383(9) 0.0407(11) 0.0368(9) 0.0036(8) 0.0051(7) 0.0080(8)
C21 0.0519(11) 0.0370(11) 0.0364(10) 0.0084(8) 0.0088(8) 0.0083(9)
C22 0.0473(11) 0.0314(10) 0.0351(9) 0.0016(7) 0.0130(8) -0.0035(8)
C23 0.0344(9) 0.0335(9) 0.0286(8) -0.0034(7) 0.0111(7) -0.0020(7)
C24 0.0305(9) 0.0365(10) 0.0417(10) 0.0007(8) 0.0036(7) 0.0003(7)
C25 0.0476(12) 0.0638(16) 0.0614(14) -0.0176(12) 0.0054(10) -0.0187(11)
C26 0.0374(10) 0.0498(13) 0.0612(13) 0.0107(10) 0.0173(9) 0.0064(9)
C27 0.0355(9) 0.0421(11) 0.0352(9) 0.0014(8) 0.0112(7) -0.0065(8)
C28 0.0459(12) 0.0527(14) 0.0709(16) -0.0151(12) 0.0088(10) -0.0138(10)
C29 0.0392(11) 0.0566(14) 0.0702(15) -0.0092(12) 0.0153(10) 0.0006(10)
C30 0.0485(11) 0.0353(10) 0.0337(9) 0.0001(8) 0.0039(7) -0.0027(8)
C31 0.0770(15) 0.0350(11) 0.0359(10) -0.0086(9) 0.0038(9) 0.0152(10)
C32 0.0509(13) 0.0726(17) 0.0422(11) -0.0085(11) 0.0102(9) 0.0278(12)
C33 0.0365(10) 0.0786(18) 0.0461(11) -0.0073(11) 0.0156(8) 0.0076(11)

_geom_special_details            
;
 All esds (except the esd in the dihedral angle between two l.s. planes)
 are estimated using the full covariance matrix.  The cell esds are taken
 into account individually in the estimation of esds in distances, angles
 and torsion angles; correlations between esds in cell parameters are only
 used when they are defined by crystal symmetry.  An approximate (isotropic)
 treatment of cell esds is used for estimating esds involving l.s. planes.
;
loop_
_geom_bond_atom_site_label_1
_geom_bond_atom_site_label_2
_geom_bond_distance
_geom_bond_site_symmetry_2
_geom_bond_publ_flag
Al1 O34 1.7482(13) . ?
Al1 N1 1.8837(16) . ?
Al1 N3 1.8970(14) . ?
Al1 C30 1.922(2) . ?
O34 C33 1.341(3) . ?
N1 C1 1.341(2) . ?
N1 C6 1.449(2) . ?
N3 C3 1.339(2) . ?
N3 C18 1.443(2) . ?
C1 C2 1.397(3) . ?
C1 C4 1.509(3) . ?
C2 H2 0.9500 . ?
C2 C3 1.395(3) . ?
C3 C5 1.507(2) . ?
C4 H4A 0.9800 . ?
C4 H4B 0.9800 . ?
C4 H4C 0.9800 . ?
C5 H5A 0.9800 . ?
C5 H5B 0.9800 . ?
C5 H5C 0.9800 . ?
C6 C7 1.407(3) . ?
C6 C11 1.405(3) . ?
C7 C8 1.396(3) . ?
C7 C12 1.517(3) . ?
C8 H8 0.9500 . ?
C8 C9 1.384(4) . ?
C9 H9 0.9500 . ?
C9 C10 1.374(4) . ?
C10 H10 0.9500 . ?
C10 C11 1.395(3) . ?
C11 C15 1.515(3) . ?
C12 H12 1.0000 . ?
C12 C13 1.523(4) . ?
C12 C14 1.515(4) . ?
C13 H13A 0.9800 . ?
C13 H13B 0.9800 . ?
C13 H13C 0.9800 . ?
C14 H14A 0.9800 . ?
C14 H14B 0.9800 . ?
C14 H14C 0.9800 . ?
C15 H15 1.0000 . ?
C15 C16 1.524(3) . ?
C15 C17 1.543(4) . ?
C16 H16A 0.9800 . ?
C16 H16B 0.9800 . ?
C16 H16C 0.9800 . ?
C17 H17A 0.9800 . ?
C17 H17B 0.9800 . ?
C17 H17C 0.9800 . ?
C18 C19 1.410(2) . ?
C18 C23 1.411(2) . ?
C19 C20 1.397(3) . ?
C19 C24 1.525(3) . ?
C20 H20 0.9500 . ?
C20 C21 1.378(3) . ?
C21 H21 0.9500 . ?
C21 C22 1.391(3) . ?
C22 H22 0.9500 . ?
C22 C23 1.388(3) . ?
C23 C27 1.523(3) . ?
C24 H24 1.0000 . ?
C24 C25 1.529(3) . ?
C24 C26 1.529(3) . ?
C25 H25A 0.9800 . ?
C25 H25B 0.9800 . ?
C25 H25C 0.9800 . ?
C26 H26A 0.9800 . ?
C26 H26B 0.9800 . ?
C26 H26C 0.9800 . ?
C27 H27 1.0000 . ?
C27 C28 1.527(3) . ?
C27 C29 1.524(3) . ?
C28 H28A 0.9800 . ?
C28 H28B 0.9800 . ?
C28 H28C 0.9800 . ?
C29 H29A 0.9800 . ?
C29 H29B 0.9800 . ?
C29 H29C 0.9800 . ?
C30 H30 0.9500 . ?
C30 C31 1.360(3) . ?
C31 H31 0.9500 . ?
C31 C32 1.447(4) . ?
C32 H32 0.9500 . ?
C32 C33 1.327(4) . ?
C33 H33 0.9500 . ?

loop_
_geom_angle_atom_site_label_1
_geom_angle_atom_site_label_2
_geom_angle_atom_site_label_3
_geom_angle
_geom_angle_site_symmetry_1
_geom_angle_site_symmetry_3
_geom_angle_publ_flag
O34 Al1 N1 110.29(7) . . ?
O34 Al1 N3 108.27(7) . . ?
O34 Al1 C30 103.09(8) . . ?
N1 Al1 N3 96.58(6) . . ?
N1 Al1 C30 118.27(8) . . ?
N3 Al1 C30 120.16(8) . . ?
C33 O34 Al1 122.96(15) . . ?
C1 N1 Al1 122.46(12) . . ?
C1 N1 C6 118.68(15) . . ?
C6 N1 Al1 118.85(12) . . ?
C3 N3 Al1 122.27(12) . . ?
C3 N3 C18 120.33(14) . . ?
C18 N3 Al1 117.28(11) . . ?
N1 C1 C2 122.59(17) . . ?
N1 C1 C4 120.45(16) . . ?
C2 C1 C4 116.96(16) . . ?
C1 C2 H2 116.1 . . ?
C3 C2 C1 127.83(17) . . ?
C3 C2 H2 116.1 . . ?
N3 C3 C2 122.72(15) . . ?
N3 C3 C5 120.43(16) . . ?
C2 C3 C5 116.86(16) . . ?
C1 C4 H4A 109.5 . . ?
C1 C4 H4B 109.5 . . ?
C1 C4 H4C 109.5 . . ?
H4A C4 H4B 109.5 . . ?
H4A C4 H4C 109.5 . . ?
H4B C4 H4C 109.5 . . ?
C3 C5 H5A 109.5 . . ?
C3 C5 H5B 109.5 . . ?
C3 C5 H5C 109.5 . . ?
H5A C5 H5B 109.5 . . ?
H5A C5 H5C 109.5 . . ?
H5B C5 H5C 109.5 . . ?
C7 C6 N1 118.13(16) . . ?
C11 C6 N1 120.17(17) . . ?
C11 C6 C7 121.68(18) . . ?
C6 C7 C12 121.85(17) . . ?
C8 C7 C6 117.8(2) . . ?
C8 C7 C12 120.3(2) . . ?
C7 C8 H8 119.5 . . ?
C9 C8 C7 121.1(2) . . ?
C9 C8 H8 119.5 . . ?
C8 C9 H9 119.9 . . ?
C10 C9 C8 120.1(2) . . ?
C10 C9 H9 119.9 . . ?
C9 C10 H10 119.3 . . ?
C9 C10 C11 121.5(2) . . ?
C11 C10 H10 119.3 . . ?
C6 C11 C15 122.97(18) . . ?
C10 C11 C6 117.7(2) . . ?
C10 C11 C15 119.29(19) . . ?
C7 C12 H12 107.0 . . ?
C7 C12 C13 111.5(2) . . ?
C13 C12 H12 107.0 . . ?
C14 C12 C7 113.5(2) . . ?
C14 C12 H12 107.0 . . ?
C14 C12 C13 110.5(2) . . ?
C12 C13 H13A 109.5 . . ?
C12 C13 H13B 109.5 . . ?
C12 C13 H13C 109.5 . . ?
H13A C13 H13B 109.5 . . ?
H13A C13 H13C 109.5 . . ?
H13B C13 H13C 109.5 . . ?
C12 C14 H14A 109.5 . . ?
C12 C14 H14B 109.5 . . ?
C12 C14 H14C 109.5 . . ?
H14A C14 H14B 109.5 . . ?
H14A C14 H14C 109.5 . . ?
H14B C14 H14C 109.5 . . ?
C11 C15 H15 107.8 . . ?
C11 C15 C16 111.5(2) . . ?
C11 C15 C17 111.2(2) . . ?
C16 C15 H15 107.8 . . ?
C16 C15 C17 110.5(2) . . ?
C17 C15 H15 107.8 . . ?
C15 C16 H16A 109.5 . . ?
C15 C16 H16B 109.5 . . ?
C15 C16 H16C 109.5 . . ?
H16A C16 H16B 109.5 . . ?
H16A C16 H16C 109.5 . . ?
H16B C16 H16C 109.5 . . ?
C15 C17 H17A 109.5 . . ?
C15 C17 H17B 109.5 . . ?
C15 C17 H17C 109.5 . . ?
H17A C17 H17B 109.5 . . ?
H17A C17 H17C 109.5 . . ?
H17B C17 H17C 109.5 . . ?
C19 C18 N3 120.63(15) . . ?
C19 C18 C23 120.89(17) . . ?
C23 C18 N3 118.40(15) . . ?
C18 C19 C24 122.68(17) . . ?
C20 C19 C18 118.03(17) . . ?
C20 C19 C24 119.28(17) . . ?
C19 C20 H20 119.1 . . ?
C21 C20 C19 121.78(19) . . ?
C21 C20 H20 119.1 . . ?
C20 C21 H21 120.3 . . ?
C20 C21 C22 119.38(18) . . ?
C22 C21 H21 120.3 . . ?
C21 C22 H22 119.3 . . ?
C23 C22 C21 121.44(18) . . ?
C23 C22 H22 119.3 . . ?
C18 C23 C27 120.74(17) . . ?
C22 C23 C18 118.48(17) . . ?
C22 C23 C27 120.78(17) . . ?
C19 C24 H24 108.0 . . ?
C19 C24 C25 111.56(16) . . ?
C19 C24 C26 111.01(17) . . ?
C25 C24 H24 108.0 . . ?
C25 C24 C26 110.01(18) . . ?
C26 C24 H24 108.0 . . ?
C24 C25 H25A 109.5 . . ?
C24 C25 H25B 109.5 . . ?
C24 C25 H25C 109.5 . . ?
H25A C25 H25B 109.5 . . ?
H25A C25 H25C 109.5 . . ?
H25B C25 H25C 109.5 . . ?
C24 C26 H26A 109.5 . . ?
C24 C26 H26B 109.5 . . ?
C24 C26 H26C 109.5 . . ?
H26A C26 H26B 109.5 . . ?
H26A C26 H26C 109.5 . . ?
H26B C26 H26C 109.5 . . ?
C23 C27 H27 107.2 . . ?
C23 C27 C28 112.83(18) . . ?
C23 C27 C29 112.25(17) . . ?
C28 C27 H27 107.2 . . ?
C29 C27 H27 107.2 . . ?
C29 C27 C28 109.89(17) . . ?
C27 C28 H28A 109.5 . . ?
C27 C28 H28B 109.5 . . ?
C27 C28 H28C 109.5 . . ?
H28A C28 H28B 109.5 . . ?
H28A C28 H28C 109.5 . . ?
H28B C28 H28C 109.5 . . ?
C27 C29 H29A 109.5 . . ?
C27 C29 H29B 109.5 . . ?
C27 C29 H29C 109.5 . . ?
H29A C29 H29B 109.5 . . ?
H29A C29 H29C 109.5 . . ?
H29B C29 H29C 109.5 . . ?
Al1 C30 H30 121.8 . . ?
C31 C30 Al1 116.39(17) . . ?
C31 C30 H30 121.8 . . ?
C30 C31 H31 117.2 . . ?
C30 C31 C32 125.5(2) . . ?
C32 C31 H31 117.2 . . ?
C31 C32 H32 117.2 . . ?
C33 C32 C31 125.58(19) . . ?
C33 C32 H32 117.2 . . ?
O34 C33 H33 116.9 . . ?
C32 C33 O34 126.3(2) . . ?
C32 C33 H33 116.9 . . ?

loop_
_geom_torsion_atom_site_label_1
_geom_torsion_atom_site_label_2
_geom_torsion_atom_site_label_3
_geom_torsion_atom_site_label_4
_geom_torsion
_geom_torsion_site_symmetry_1
_geom_torsion_site_symmetry_2
_geom_torsion_site_symmetry_3
_geom_torsion_site_symmetry_4
_geom_torsion_publ_flag
Al1 O34 C33 C32 -3.2(3) . . . . ?
Al1 N1 C1 C2 13.0(2) . . . . ?
Al1 N1 C1 C4 -167.32(14) . . . . ?
Al1 N1 C6 C7 -92.30(17) . . . . ?
Al1 N1 C6 C11 86.35(19) . . . . ?
Al1 N3 C3 C2 -11.0(2) . . . . ?
Al1 N3 C3 C5 169.06(13) . . . . ?
Al1 N3 C18 C19 -92.58(17) . . . . ?
Al1 N3 C18 C23 84.12(16) . . . . ?
Al1 C30 C31 C32 -0.8(3) . . . . ?
O34 Al1 N1 C1 88.74(14) . . . . ?
O34 Al1 N1 C6 -90.02(14) . . . . ?
O34 Al1 N3 C3 -91.35(14) . . . . ?
O34 Al1 N3 C18 84.83(13) . . . . ?
N1 Al1 O34 C33 131.72(17) . . . . ?
N1 Al1 N3 C3 22.57(14) . . . . ?
N1 Al1 N3 C18 -161.24(12) . . . . ?
N1 C1 C2 C3 6.7(3) . . . . ?
N1 C6 C7 C8 -178.95(18) . . . . ?
N1 C6 C7 C12 0.6(3) . . . . ?
N1 C6 C11 C10 179.61(18) . . . . ?
N1 C6 C11 C15 -0.5(3) . . . . ?
N3 Al1 O34 C33 -123.77(17) . . . . ?
N3 Al1 N1 C1 -23.53(14) . . . . ?
N3 Al1 N1 C6 157.71(13) . . . . ?
N3 C18 C19 C20 177.26(16) . . . . ?
N3 C18 C19 C24 -2.5(2) . . . . ?
N3 C18 C23 C22 -177.88(15) . . . . ?
N3 C18 C23 C27 1.8(2) . . . . ?
C1 N1 C6 C7 88.9(2) . . . . ?
C1 N1 C6 C11 -92.5(2) . . . . ?
C1 C2 C3 N3 -7.8(3) . . . . ?
C1 C2 C3 C5 172.17(17) . . . . ?
C3 N3 C18 C19 83.68(19) . . . . ?
C3 N3 C18 C23 -99.61(19) . . . . ?
C4 C1 C2 C3 -172.95(17) . . . . ?
C6 N1 C1 C2 -168.24(16) . . . . ?
C6 N1 C1 C4 11.4(2) . . . . ?
C6 C7 C8 C9 -0.8(3) . . . . ?
C6 C7 C12 C13 -97.9(3) . . . . ?
C6 C7 C12 C14 136.5(2) . . . . ?
C6 C11 C15 C16 -117.9(2) . . . . ?
C6 C11 C15 C17 118.2(2) . . . . ?
C7 C6 C11 C10 -1.8(3) . . . . ?
C7 C6 C11 C15 178.1(2) . . . . ?
C7 C8 C9 C10 -1.5(4) . . . . ?
C8 C7 C12 C13 81.6(3) . . . . ?
C8 C7 C12 C14 -44.0(3) . . . . ?
C8 C9 C10 C11 2.2(4) . . . . ?
C9 C10 C11 C6 -0.5(3) . . . . ?
C9 C10 C11 C15 179.6(2) . . . . ?
C10 C11 C15 C16 61.9(3) . . . . ?
C10 C11 C15 C17 -62.0(3) . . . . ?
C11 C6 C7 C8 2.4(3) . . . . ?
C11 C6 C7 C12 -178.07(19) . . . . ?
C12 C7 C8 C9 179.7(2) . . . . ?
C18 N3 C3 C2 172.90(15) . . . . ?
C18 N3 C3 C5 -7.0(2) . . . . ?
C18 C19 C20 C21 0.0(3) . . . . ?
C18 C19 C24 C25 -120.7(2) . . . . ?
C18 C19 C24 C26 116.2(2) . . . . ?
C18 C23 C27 C28 -150.19(18) . . . . ?
C18 C23 C27 C29 85.0(2) . . . . ?
C19 C18 C23 C22 -1.2(2) . . . . ?
C19 C18 C23 C27 178.49(16) . . . . ?
C19 C20 C21 C22 -0.2(3) . . . . ?
C20 C19 C24 C25 59.5(2) . . . . ?
C20 C19 C24 C26 -63.5(2) . . . . ?
C20 C21 C22 C23 -0.4(3) . . . . ?
C21 C22 C23 C18 1.1(3) . . . . ?
C21 C22 C23 C27 -178.60(17) . . . . ?
C22 C23 C27 C28 29.5(2) . . . . ?
C22 C23 C27 C29 -95.4(2) . . . . ?
C23 C18 C19 C20 0.6(2) . . . . ?
C23 C18 C19 C24 -179.08(16) . . . . ?
C24 C19 C20 C21 179.77(17) . . . . ?
C30 Al1 O34 C33 4.54(19) . . . . ?
C30 Al1 N1 C1 -153.04(13) . . . . ?
C30 Al1 N1 C6 28.20(15) . . . . ?
C30 Al1 N3 C3 150.77(13) . . . . ?
C30 Al1 N3 C18 -33.05(15) . . . . ?
C30 C31 C32 C33 3.5(4) . . . . ?
C31 C32 C33 O34 -1.3(4) . . . . ?

_shelx_res_file                  
;
TITL mrc18127_a.res in P2(1)/c
    mrc18127.res
    created by SHELXL-2017/1 at 10:06:47 on 20-Dec-2018
REM Old TITL MRC18127 in P21/c #14
REM SHELXT solution in P2(1)/c
REM R1 0.166, Rweak 0.155, Alpha 0.030, Orientation as input
REM Formula found by SHELXT: C36 Al
CELL 1.54184 10.910824 12.444336 22.752326 90 99.2427 90
ZERR 4 0.000237 0.000246 0.0004 0 0.0019 0
LATT 1
SYMM -X,0.5+Y,0.5-Z
SFAC C H Al N O
UNIT 132 180 4 8 4

L.S. 8
PLAN  10
TEMP -173
BOND $H
CONF
list 4
fmap 2
acta
OMIT 4 0 24
OMIT 3 14 4
OMIT 6 12 6
OMIT -12 5 6
REM <olex2.extras>
REM <HklSrc "%.\\MRC18127.hkl">
REM </olex2.extras>

WGHT    0.048700
FVAR       3.53572
AL1   3    0.695873    0.322153    0.372571    11.00000    0.02907    0.02613 =
         0.02600   -0.00280    0.00628    0.00123
O34   5    0.546911    0.292176    0.386863    11.00000    0.03613    0.04919 =
         0.04389   -0.00700    0.01287   -0.00387
N1    4    0.808791    0.214626    0.404494    11.00000    0.03136    0.03001 =
         0.02609   -0.00134    0.00549    0.00021
N3    4    0.701114    0.291880    0.291297    11.00000    0.02609    0.02670 =
         0.02834   -0.00032    0.00629   -0.00045
C1    1    0.830243    0.126666    0.373687    11.00000    0.03210    0.02692 =
         0.03458   -0.00058    0.00889   -0.00021
C2    1    0.790560    0.117188    0.312416    11.00000    0.03621    0.02450 =
         0.03400   -0.00417    0.00793    0.00085
AFIX  43
H2    2    0.802137    0.048863    0.295508    11.00000   -1.20000
AFIX   0
C3    1    0.735966    0.195964    0.273046    11.00000    0.02792    0.02983 =
         0.03100   -0.00512    0.00914   -0.00266
C4    1    0.900222    0.032619    0.404676    11.00000    0.05490    0.03314 =
         0.04166    0.00094    0.00551    0.00969
AFIX 137
H4A   2    0.970256    0.059080    0.433457    11.00000   -1.50000
H4B   2    0.931339   -0.012916    0.375166    11.00000   -1.50000
H4C   2    0.844519   -0.009386    0.425531    11.00000   -1.50000
AFIX   0
C5    1    0.717287    0.168740    0.207686    11.00000    0.04769    0.03969 =
         0.03184   -0.00835    0.00565    0.00637
AFIX 137
H5A   2    0.639403    0.128927    0.196983    11.00000   -1.50000
H5B   2    0.786675    0.124449    0.199255    11.00000   -1.50000
H5C   2    0.713633    0.235138    0.184309    11.00000   -1.50000
AFIX   0
C6    1    0.873124    0.226262    0.464999    11.00000    0.03936    0.02821 =
         0.02990   -0.00145    0.00302    0.00627
C7    1    0.989948    0.276938    0.473939    11.00000    0.03848    0.03601 =
         0.03944   -0.00363   -0.00156    0.00497
C8    1    1.052358    0.286269    0.532305    11.00000    0.05050    0.04315 =
         0.04641   -0.00600   -0.01013    0.00102
AFIX  43
H8    2    1.131815    0.319374    0.539492    11.00000   -1.20000
AFIX   0
C9    1    1.000353    0.248084    0.579838    11.00000    0.07347    0.04527 =
         0.03521   -0.00587   -0.00910    0.00938
AFIX  43
H9    2    1.044982    0.253574    0.619166    11.00000   -1.20000
AFIX   0
C10   1    0.884278    0.202235    0.570271    11.00000    0.06524    0.04992 =
         0.03127    0.00024    0.00478    0.01115
AFIX  43
H10   2    0.848474    0.178620    0.603421    11.00000   -1.20000
AFIX   0
C11   1    0.817820    0.189584    0.512964    11.00000    0.04823    0.04056 =
         0.03009    0.00134    0.00453    0.00796
C12   1    1.048163    0.319733    0.422416    11.00000    0.03979    0.05437 =
         0.04723    0.00181    0.00127   -0.00614
AFIX  13
H12   2    0.979822    0.327308    0.387686    11.00000   -1.20000
AFIX   0
C13   1    1.141656    0.240612    0.404124    11.00000    0.08849    0.06423 =
         0.11349   -0.01561    0.06156   -0.01355
AFIX 137
H13A  2    1.210095    0.230574    0.437247    11.00000   -1.50000
H13B  2    1.174285    0.268864    0.369516    11.00000   -1.50000
H13C  2    1.100745    0.171489    0.393838    11.00000   -1.50000
AFIX   0
C14   1    1.106584    0.429738    0.434042    11.00000    0.06887    0.05202 =
         0.08021    0.00648    0.01347   -0.00778
AFIX 137
H14A  2    1.045382    0.479553    0.445873    11.00000   -1.50000
H14B  2    1.134064    0.456188    0.397730    11.00000   -1.50000
H14C  2    1.178089    0.424618    0.466044    11.00000   -1.50000
AFIX   0
C15   1    0.690520    0.137793    0.504941    11.00000    0.05490    0.06049 =
         0.03520    0.01061    0.01323   -0.00156
AFIX  13
H15   2    0.657776    0.135615    0.461308    11.00000   -1.20000
AFIX   0
C16   1    0.599873    0.203134    0.534981    11.00000    0.05943    0.10659 =
         0.05773   -0.00222    0.02222    0.00989
AFIX 137
H16A  2    0.625077    0.200203    0.578278    11.00000   -1.50000
H16B  2    0.516147    0.173231    0.524376    11.00000   -1.50000
H16C  2    0.600118    0.277977    0.521600    11.00000   -1.50000
AFIX   0
C17   1    0.697921    0.021112    0.528190    11.00000    0.07606    0.06837 =
         0.07109    0.02612    0.01545   -0.01347
AFIX 137
H17A  2    0.754557   -0.020313    0.507587    11.00000   -1.50000
H17B  2    0.615107   -0.011464    0.520663    11.00000   -1.50000
H17C  2    0.728801    0.021008    0.571085    11.00000   -1.50000
AFIX   0
C18   1    0.658263    0.374704    0.248522    11.00000    0.03091    0.02857 =
         0.02493   -0.00171    0.00676    0.00084
C19   1    0.533654    0.376977    0.219927    11.00000    0.03196    0.03346 =
         0.03117   -0.00289    0.00566    0.00146
C20   1    0.496256    0.461762    0.180883    11.00000    0.03833    0.04069 =
         0.03684    0.00363    0.00510    0.00804
AFIX  43
H20   2    0.412608    0.464533    0.161268    11.00000   -1.20000
AFIX   0
C21   1    0.577449    0.541481    0.170060    11.00000    0.05193    0.03697 =
         0.03635    0.00841    0.00881    0.00829
AFIX  43
H21   2    0.549995    0.598270    0.143252    11.00000   -1.20000
AFIX   0
C22   1    0.699982    0.538001    0.198764    11.00000    0.04730    0.03140 =
         0.03507    0.00159    0.01304   -0.00346
AFIX  43
H22   2    0.755981    0.592741    0.191058    11.00000   -1.20000
AFIX   0
C23   1    0.742199    0.456299    0.238413    11.00000    0.03442    0.03349 =
         0.02858   -0.00339    0.01109   -0.00198
C24   1    0.439259    0.291430    0.230209    11.00000    0.03054    0.03648 =
         0.04171    0.00066    0.00365    0.00026
AFIX  13
H24   2    0.482926    0.236516    0.258117    11.00000   -1.20000
AFIX   0
C25   1    0.385173    0.234556    0.172258    11.00000    0.04764    0.06376 =
         0.06136   -0.01762    0.00536   -0.01871
AFIX 137
H25A  2    0.333085    0.284888    0.146120    11.00000   -1.50000
H25B  2    0.334829    0.173265    0.181172    11.00000   -1.50000
H25C  2    0.452938    0.209061    0.152337    11.00000   -1.50000
AFIX   0
C26   1    0.334707    0.340032    0.259071    11.00000    0.03735    0.04978 =
         0.06118    0.01074    0.01731    0.00637
AFIX 137
H26A  2    0.370351    0.379009    0.295225    11.00000   -1.50000
H26B  2    0.280635    0.282500    0.269399    11.00000   -1.50000
H26C  2    0.286140    0.389730    0.231083    11.00000   -1.50000
AFIX   0
C27   1    0.875885    0.455043    0.270542    11.00000    0.03546    0.04214 =
         0.03523    0.00137    0.01115   -0.00650
AFIX  13
H27   2    0.875236    0.422266    0.310620    11.00000   -1.20000
AFIX   0
C28   1    0.931151    0.567525    0.280772    11.00000    0.04588    0.05268 =
         0.07090   -0.01510    0.00879   -0.01381
AFIX 137
H28A  2    0.945773    0.597736    0.242728    11.00000   -1.50000
H28B  2    1.009957    0.563364    0.308260    11.00000   -1.50000
H28C  2    0.873191    0.613659    0.297893    11.00000   -1.50000
AFIX   0
C29   1    0.959682    0.385547    0.238644    11.00000    0.03921    0.05659 =
         0.07025   -0.00923    0.01527    0.00060
AFIX 137
H29A  2    0.962262    0.415188    0.198956    11.00000   -1.50000
H29B  2    0.926945    0.312107    0.234826    11.00000   -1.50000
H29C  2    1.043712    0.384669    0.261643    11.00000   -1.50000
AFIX   0
C30   1    0.722634    0.466194    0.402365    11.00000    0.04850    0.03526 =
         0.03372    0.00011    0.00388   -0.00266
AFIX  43
H30   2    0.798862    0.502819    0.401886    11.00000   -1.20000
AFIX   0
C31   1    0.626558    0.512836    0.424164    11.00000    0.07703    0.03499 =
         0.03594   -0.00864    0.00381    0.01522
AFIX  43
H31   2    0.638969    0.583676    0.439530    11.00000   -1.20000
AFIX   0
C32   1    0.507034    0.463714    0.425940    11.00000    0.05088    0.07256 =
         0.04216   -0.00851    0.01023    0.02783
AFIX  43
H32   2    0.446039    0.506483    0.440287    11.00000   -1.20000
AFIX   0
C33   1    0.475323    0.364060    0.409247    11.00000    0.03654    0.07863 =
         0.04608   -0.00728    0.01557    0.00758
AFIX  43
H33   2    0.394082    0.341456    0.413569    11.00000   -1.20000
AFIX   0
HKLF 4


REM  mrc18127_a.res in P2(1)/c
REM R1 =  0.0450 for    4312 Fo > 4sig(Fo)  and  0.0652 for all    5819 data
REM    344 parameters refined using      0 restraints

END

WGHT      0.0487      0.0000

REM Highest difference peak  0.243,  deepest hole -0.297,  1-sigma level  0.042
Q1    1   0.7265  0.4055  0.3908  11.00000  0.05    0.24
Q2    1   0.8702 -0.0390  0.3843  11.00000  0.05    0.22
Q3    1   0.9103  0.0333  0.4489  11.00000  0.05    0.20
Q4    1   0.7208  0.0890  0.1993  11.00000  0.05    0.20
Q5    1   0.6289  0.2783  0.5372  11.00000  0.05    0.17
Q6    1   1.0366  0.0564  0.4065  11.00000  0.05    0.17
Q7    1   0.6692  0.2865  0.3188  11.00000  0.05    0.17
Q8    1   1.1925  0.2757  0.4376  11.00000  0.05    0.17
Q9    1   0.7892  0.1948  0.1818  11.00000  0.05    0.15
Q10   1   0.7458  0.2426  0.4029  11.00000  0.05    0.15
;
_shelx_res_checksum              89633
_olex2_submission_special_instructions 'No special instructions were received'
_oxdiff_exptl_absorpt_empirical_details 
;
Empirical correction (ABSPACK) includes:
- Absorption correction using spherical harmonics
- Frame scaling
;
_oxdiff_exptl_absorpt_empirical_full_max 1.097
_oxdiff_exptl_absorpt_empirical_full_min 0.941
_exptl_crystal_recrystallization_method 
'Re-crystallisation from solvent: heptane'
_chemical_properties_physical    Air-sensitive,Moisture-sensitive

#===END

####################################################################### 
# 
# This file contains crystal structure data downloaded from the 
# Cambridge Structural Database (CSD) hosted by the Cambridge 
# Crystallographic Data Centre (CCDC).
# 
# Full information about CCDC data access policies and citation 
# guidelines are available at http://www.ccdc.cam.ac.uk/access/V1 
# 
# Audit and citation data items may have been added by the CCDC. 
# Please retain this information to preserve the provenance of 
# this file and to allow appropriate attribution of the data. 
# 
#######################################################################

data_4d
_database_code_depnum_ccdc_archive 'CCDC 1973129'
_audit_update_record             
;
2019-12-19 deposited with the CCDC.	2020-07-16 downloaded from the CCDC.
;
_audit_creation_date             2019-07-24
_audit_creation_method           
;
Olex2 1.2
(compiled 2018.05.29 svn.r3508 for OlexSys, GUI svn.r5506)
;
_shelx_SHELXL_version_number     2018/3
_chemical_name_common            ?
_chemical_name_systematic        ?
_chemical_formula_moiety         '2(C34 H47 Al N2 O2), C7 H16'
_chemical_formula_sum            'C75 H110 Al2 N4 O4'
_chemical_formula_weight         1185.62
_chemical_melting_point          ?
_chemical_oxdiff_formula         'C75 H110 Al2 N4 O4'
_chemical_oxdiff_usercomment     TH479
loop_
_atom_type_symbol
_atom_type_description
_atom_type_scat_dispersion_real
_atom_type_scat_dispersion_imag
_atom_type_scat_source
C C 0.0033 0.0016 'International Tables Vol C Tables 4.2.6.8 and 6.1.1.4'
H H 0.0000 0.0000 'International Tables Vol C Tables 4.2.6.8 and 6.1.1.4'
Al Al 0.0645 0.0514 'International Tables Vol C Tables 4.2.6.8 and 6.1.1.4'
N N 0.0061 0.0033 'International Tables Vol C Tables 4.2.6.8 and 6.1.1.4'
O O 0.0106 0.0060 'International Tables Vol C Tables 4.2.6.8 and 6.1.1.4'

_shelx_space_group_comment       
;
The symmetry employed for this shelxl refinement is uniquely defined
by the following loop, which should always be used as a source of
symmetry information in preference to the above space-group names.
They are only intended as comments.
;
_space_group_crystal_system      triclinic
_space_group_IT_number           2
_space_group_name_H-M_alt        'P -1'
_space_group_name_Hall           '-P 1'
loop_
_space_group_symop_operation_xyz
'x, y, z'
'-x, -y, -z'

_cell_length_a                   13.6025(8)
_cell_length_b                   17.2522(10)
_cell_length_c                   17.7358(9)
_cell_angle_alpha                108.504(5)
_cell_angle_beta                 93.588(5)
_cell_angle_gamma                112.988(6)
_cell_volume                     3549.6(4)
_cell_formula_units_Z            2
_cell_measurement_reflns_used    4856
_cell_measurement_temperature    173.00(14)
_cell_measurement_theta_max      28.0510
_cell_measurement_theta_min      2.6490
_shelx_estimated_absorpt_T_max   0.989
_shelx_estimated_absorpt_T_min   0.949
_exptl_absorpt_coefficient_mu    0.090
_exptl_absorpt_correction_T_max  0.992
_exptl_absorpt_correction_T_min  0.966
_exptl_absorpt_correction_type   analytical
_exptl_absorpt_process_details   
;
CrysAlisPro 1.171.38.43 (Rigaku Oxford Diffraction, 2015)
Analytical numeric absorption correction using a multifaceted crystal
			model based on expressions derived by R.C. Clark & J.S. Reid.
(Clark, R. C. & Reid, J. S. (1995). Acta Cryst. A51, 887-897)
Empirical absorption correction using spherical harmonics,
 implemented in SCALE3 ABSPACK scaling algorithm.
;
_exptl_absorpt_special_details   ?
_exptl_crystal_colour            'light yellow'
_exptl_crystal_colour_modifier   light
_exptl_crystal_colour_primary    yellow
_exptl_crystal_density_diffrn    1.109
_exptl_crystal_density_meas      ?
_exptl_crystal_density_method    ?
_exptl_crystal_description       block
_exptl_crystal_F_000             1292
loop_
_exptl_crystal_face_index_h
_exptl_crystal_face_index_k
_exptl_crystal_face_index_l
_exptl_crystal_face_perp_dist
0 -2 5 0.0625
0 2 -5 0.0625
-4 5 1 0.2491
4 -5 -1 0.2491
1 0 0 0.1166
-1 0 0 0.1166
1 -5 -1 0.2439
-5 4 -4 0.0414
2 -5 3 0.1832
4 -5 5 0.1015
-2 4 -5 0.0415
5 2 -3 0.1093
-5 -3 5 0.1047
5 -1 -2 0.1416
0 -3 5 0.0624
5 -3 5 0.1014

_exptl_crystal_preparation       ?
_exptl_crystal_size_max          0.59
_exptl_crystal_size_mid          0.221
_exptl_crystal_size_min          0.125
loop_
_exptl_oxdiff_crystal_face_indexfrac_h
_exptl_oxdiff_crystal_face_indexfrac_k
_exptl_oxdiff_crystal_face_indexfrac_l
_exptl_oxdiff_crystal_face_x
_exptl_oxdiff_crystal_face_y
_exptl_oxdiff_crystal_face_z
-0.0096 -1.9993 4.9894 -0.0429 0.1944 0.0246
0.0096 1.9993 -4.9894 0.0429 -0.1944 -0.0246
-3.9997 5.0019 0.9966 0.0097 -0.0159 0.2612
3.9997 -5.0019 -0.9966 -0.0097 0.0159 -0.2612
0.9989 -0.0011 0.0018 -0.0519 -0.0071 -0.0248
-0.9989 0.0011 -0.0018 0.0519 0.0071 0.0248
1.0029 -4.9988 -1.0019 0.1459 0.0372 -0.1870
-4.9878 4.0036 -3.9978 0.2096 -0.1569 0.1740
1.9935 -4.9999 2.9931 0.0037 0.1609 -0.1454
3.9872 -5.0021 4.9932 -0.1452 0.2121 -0.1618
-1.9890 4.0005 -4.9908 0.0765 -0.2110 0.0832
5.0001 1.9939 -2.9839 -0.2617 -0.1645 -0.1152
-5.0038 -2.9935 4.9794 0.2515 0.2454 0.1192
4.9991 -1.0048 -1.9888 -0.1791 -0.0856 -0.1860
-0.0092 -2.9988 4.9883 -0.0078 0.2098 -0.0045
4.9854 -3.0041 4.9972 -0.2672 0.1742 -0.1283

_exptl_special_details           
;
 ?
;
_exptl_transmission_factor_max   ?
_exptl_transmission_factor_min   ?
_diffrn_reflns_av_R_equivalents  0.0341
_diffrn_reflns_av_unetI/netI     0.0754
_diffrn_reflns_Laue_measured_fraction_full 0.986
_diffrn_reflns_Laue_measured_fraction_max 0.798
_diffrn_reflns_limit_h_max       16
_diffrn_reflns_limit_h_min       -17
_diffrn_reflns_limit_k_max       20
_diffrn_reflns_limit_k_min       -21
_diffrn_reflns_limit_l_max       16
_diffrn_reflns_limit_l_min       -23
_diffrn_reflns_number            20817
_diffrn_reflns_point_group_measured_fraction_full 0.986
_diffrn_reflns_point_group_measured_fraction_max 0.798
_diffrn_reflns_theta_full        25.242
_diffrn_reflns_theta_max         28.253
_diffrn_reflns_theta_min         2.347
_diffrn_ambient_environment      N~2~
_diffrn_ambient_temperature      173.00(14)
_diffrn_detector                 'CCD plate'
_diffrn_detector_area_resol_mean 16.0382
_diffrn_detector_type            Eos
_diffrn_measured_fraction_theta_full 0.986
_diffrn_measured_fraction_theta_max 0.798
_diffrn_measurement_details      
;
List of Runs (angles in degrees, time in seconds):

  # Type    Start    End  Width  t~exp~   \w     \q     \k     \f   Frames
#--------------------------------------------------------------------------
  1  \w    -40.00  52.00   1.00   89.45    --  -13.18  77.00 -60.00   92
  2  \w    -81.00  11.00   1.00   89.45    --  -13.18 -77.00-180.00   92
  3  \w     -2.00  82.00   1.00   89.45    --   14.27  57.00  90.00   84
;
_diffrn_measurement_device       'four-circle diffractometer'
_diffrn_measurement_device_type  'Xcalibur, Eos'
_diffrn_measurement_method       '\w scans'
_diffrn_orient_matrix_type       
'CrysAlisPro convention (1999,Acta A55,543-557)'
_diffrn_orient_matrix_UB_11      -0.0519256000
_diffrn_orient_matrix_UB_12      -0.0350493000
_diffrn_orient_matrix_UB_13      -0.0227363000
_diffrn_orient_matrix_UB_21      -0.0071964000
_diffrn_orient_matrix_UB_22      -0.0154493000
_diffrn_orient_matrix_UB_23      0.0327540000
_diffrn_orient_matrix_UB_31      -0.0247767000
_diffrn_orient_matrix_UB_32      0.0291170000
_diffrn_orient_matrix_UB_33      0.0165494000
_diffrn_radiation_monochromator  graphite
_diffrn_radiation_probe          x-ray
_diffrn_radiation_type           MoK\a
_diffrn_radiation_wavelength     0.71073
_diffrn_source                   'fine-focus sealed X-ray tube'
_diffrn_source_type              'Enhance (Mo) X-ray Source'
_reflns_Friedel_coverage         0.000
_reflns_Friedel_fraction_full    .
_reflns_Friedel_fraction_max     .
_reflns_number_gt                9163
_reflns_number_total             14007
_reflns_odcompleteness_completeness 98.96
_reflns_odcompleteness_iscentric 1
_reflns_odcompleteness_theta     24.97
_reflns_special_details          
;
 Reflections were merged by SHELXL according to the crystal
 class for the calculation of statistics and refinement.
 
 _reflns_Friedel_fraction is defined as the number of unique
 Friedel pairs measured divided by the number that would be
 possible theoretically, ignoring centric projections and
 systematic absences.
;
_reflns_threshold_expression     'I > 2\s(I)'
_computing_cell_refinement       'CrysAlisPro 1.171.38.43 (Rigaku OD, 2015)'
_computing_data_collection       'CrysAlisPro 1.171.38.43 (Rigaku OD, 2015)'
_computing_data_reduction        'CrysAlisPro 1.171.38.43 (Rigaku OD, 2015)'
_computing_molecular_graphics    'Olex2 (Dolomanov et al., 2009)'
_computing_publication_material  'Olex2 (Dolomanov et al., 2009)'
_computing_structure_refinement  'ShelXL (Sheldrick, 2015)'
_computing_structure_solution    'ShelXT (Sheldrick, 2015)'
_refine_diff_density_max         0.963
_refine_diff_density_min         -0.431
_refine_diff_density_rms         0.052
_refine_ls_extinction_coef       .
_refine_ls_extinction_method     none
_refine_ls_goodness_of_fit_ref   1.046
_refine_ls_hydrogen_treatment    constr
_refine_ls_matrix_type           full
_refine_ls_number_parameters     884
_refine_ls_number_reflns         14007
_refine_ls_number_restraints     39
_refine_ls_R_factor_all          0.1127
_refine_ls_R_factor_gt           0.0705
_refine_ls_restrained_S_all      1.050
_refine_ls_shift/su_max          0.001
_refine_ls_shift/su_mean         0.000
_refine_ls_structure_factor_coef Fsqd
_refine_ls_weighting_details     
'w=1/[\s^2^(Fo^2^)+(0.0685P)^2^+2.5337P] where P=(Fo^2^+2Fc^2^)/3'
_refine_ls_weighting_scheme      calc
_refine_ls_wR_factor_gt          0.1668
_refine_ls_wR_factor_ref         0.1886
_refine_special_details          ?
_olex2_refinement_description    
;
1. Fixed Uiso
 At 1.2 times of:
  All C(H) groups, All C(H,H) groups, All C(H,H,H,H) groups
 At 1.5 times of:
  All C(H,H,H) groups
2. Restrained distances
 C95-C96
 1.54 with sigma of 0.01
 C96-C97
 1.54 with sigma of 0.01
 C95-C96A
 1.54 with sigma of 0.01
 C96A-C97A
 1.54 with sigma of 0.01
 Al2-O80 \\sim Al2-O80A
 with sigma of 0.02
 Al2-C84 \\sim Al2-C84A
 with sigma of 0.02
 O80-C81 \\sim O80A-C81A
 with sigma of 0.02
 O85-C84 \\sim O85A-C84A
 with sigma of 0.02
 O85-C86 \\sim O85A-C86A
 with sigma of 0.02
 C81-C82 \\sim C81A-C82A
 with sigma of 0.02
 C82-C83 \\sim C82A-C83A
 with sigma of 0.02
 C83-C84 \\sim C83A-C84A
 with sigma of 0.02
 Al2-O85 \\sim Al2-O85A
 with sigma of 0.04
 Al2-C81 \\sim Al2-C81A
 with sigma of 0.04
 Al2-C83 \\sim Al2-C83A
 with sigma of 0.04
 O80-C82 \\sim O80A-C82A
 with sigma of 0.04
 O85-C83 \\sim O85A-C83A
 with sigma of 0.04
 C81-C83 \\sim C81A-C83A
 with sigma of 0.04
 C82-C84 \\sim C82A-C84A
 with sigma of 0.04
 C84-C86 \\sim C84A-C86A
 with sigma of 0.04
3. Uiso/Uaniso restraints and constraints
Uanis(C96) \\sim Ueq: with sigma of 0.01 and sigma for terminal atoms of 0.02
Uanis(C96A) \\sim Ueq: with sigma of 0.01 and sigma for terminal atoms of 0.02
Uanis(C97) \\sim Ueq: with sigma of 0.01 and sigma for terminal atoms of 0.02
Uanis(C97A) \\sim Ueq: with sigma of 0.01 and sigma for terminal atoms of 0.02
4. Others
 Sof(Al2A)=Sof(O80A)=Sof(O85A)=Sof(C81A)=Sof(H81A)=Sof(C82A)=Sof(H82A)=
 Sof(C83A)=Sof(H83A)=Sof(C84A)=Sof(C86A)=Sof(H86D)=Sof(H86E)=Sof(H86F)=1-FVAR(1)
 Sof(Al2)=Sof(O80)=Sof(O85)=Sof(C81)=Sof(H81)=Sof(C82)=Sof(H82)=Sof(C83)=
 Sof(H83)=Sof(C84)=Sof(C86)=Sof(H86A)=Sof(H86B)=Sof(H86C)=FVAR(1)
 Sof(H95C)=Sof(H95D)=Sof(C96A)=Sof(H96C)=Sof(H96D)=Sof(C97A)=Sof(H97D)=
 Sof(H97E)=Sof(H97F)=1-FVAR(2)
 Sof(H95A)=Sof(H95B)=Sof(C96)=Sof(H96A)=Sof(H96B)=Sof(C97)=Sof(H97A)=Sof(H97B)=
 Sof(H97C)=FVAR(2)
5.a Ternary CH refined with riding coordinates:
 C12(H12), C15(H15), C24(H24), C27(H27), C62(H62), C65(H65), C74(H74), C77(H77)
5.b Secondary CH2 refined with riding coordinates:
 C92(H92A,H92B), C93(H93A,H93B), C94(H94A,H94B), C95(H95A,H95B), C95(H95C,
 H95D), C96(H96A,H96B), C96A(H96C,H96D)
5.c Aromatic/amide H refined with riding coordinates:
 C2(H2), C8(H8), C9(H9), C10(H10), C20(H20), C21(H21), C22(H22), C31(H31),
 C32(H32), C33(H33), C52(H52), C58(H58), C59(H59), C60(H60), C70(H70), C71(H71),
  C72(H72), C81(H81), C82(H82), C83(H83), C81A(H81A), C82A(H82A), C83A(H83A)
5.d Idealised Me refined as rotating group:
 C4(H4A,H4B,H4C), C5(H5A,H5B,H5C), C13(H13A,H13B,H13C), C14(H14A,H14B,H14C),
 C16(H16A,H16B,H16C), C17(H17A,H17B,H17C), C25(H25A,H25B,H25C), C26(H26A,H26B,
 H26C), C28(H28A,H28B,H28C), C29(H29A,H29B,H29C), C36(H36A,H36B,H36C), C54(H54A,
 H54B,H54C), C55(H55A,H55B,H55C), C63(H63A,H63B,H63C), C64(H64A,H64B,H64C),
 C66(H66A,H66B,H66C), C67(H67A,H67B,H67C), C75(H75A,H75B,H75C), C76(H76A,H76B,
 H76C), C78(H78A,H78B,H78C), C79(H79A,H79B,H79C), C86(H86A,H86B,H86C),
 C86A(H86D,H86E,H86F), C91(H91A,H91B,H91C), C97(H97A,H97B,H97C), C97A(H97D,H97E,
 H97F)
;
_atom_sites_solution_hydrogens   geom
_atom_sites_solution_primary     dual
_atom_sites_solution_secondary   ?
loop_
_atom_site_label
_atom_site_type_symbol
_atom_site_fract_x
_atom_site_fract_y
_atom_site_fract_z
_atom_site_U_iso_or_equiv
_atom_site_adp_type
_atom_site_occupancy
_atom_site_site_symmetry_order
_atom_site_calc_flag
_atom_site_refinement_flags_posn
_atom_site_refinement_flags_adp
_atom_site_refinement_flags_occupancy
_atom_site_disorder_assembly
_atom_site_disorder_group
Al1 Al 0.22666(7) 0.19402(5) 0.84717(5) 0.0309(2) Uani 1 1 d . . . . .
O30 O 0.36288(18) 0.20579(14) 0.86609(13) 0.0469(6) Uani 1 1 d . . . . .
O35 O 0.1352(2) 0.23291(16) 0.72149(14) 0.0571(6) Uani 1 1 d . . . . .
N1 N 0.12927(18) 0.07668(14) 0.83791(13) 0.0263(5) Uani 1 1 d . . . . .
N3 N 0.19263(18) 0.25806(14) 0.94151(12) 0.0258(5) Uani 1 1 d . . . . .
C1 C 0.0445(2) 0.06029(18) 0.87448(16) 0.0306(6) Uani 1 1 d . . . . .
C2 C 0.0295(2) 0.12922(18) 0.93248(17) 0.0325(7) Uani 1 1 d . . . . .
H2 H -0.037914 0.111668 0.949656 0.039 Uiso 1 1 calc R . . . .
C3 C 0.1021(2) 0.22053(18) 0.96788(16) 0.0297(6) Uani 1 1 d . . . . .
C4 C -0.0405(3) -0.03585(19) 0.8540(2) 0.0457(8) Uani 1 1 d . . . . .
H4A H -0.004235 -0.073628 0.859185 0.069 Uiso 1 1 calc GR . . . .
H4B H -0.081804 -0.059972 0.797960 0.069 Uiso 1 1 calc GR . . . .
H4C H -0.090513 -0.036253 0.891422 0.069 Uiso 1 1 calc GR . . . .
C5 C 0.0761(3) 0.2780(2) 1.04000(18) 0.0447(8) Uani 1 1 d . . . . .
H5A H 0.057029 0.321205 1.025111 0.067 Uiso 1 1 calc GR . . . .
H5B H 0.140067 0.311217 1.085250 0.067 Uiso 1 1 calc GR . . . .
H5C H 0.014341 0.238949 1.056550 0.067 Uiso 1 1 calc GR . . . .
C6 C 0.1468(2) -0.00068(17) 0.78874(17) 0.0297(6) Uani 1 1 d . . . . .
C7 C 0.0975(2) -0.04514(18) 0.70601(18) 0.0354(7) Uani 1 1 d . . . . .
C8 C 0.1109(3) -0.1225(2) 0.66286(19) 0.0438(8) Uani 1 1 d . . . . .
H8 H 0.077003 -0.154641 0.606766 0.053 Uiso 1 1 calc R . . . .
C9 C 0.1716(3) -0.1529(2) 0.6996(2) 0.0467(9) Uani 1 1 d . . . . .
H9 H 0.177672 -0.206646 0.669552 0.056 Uiso 1 1 calc R . . . .
C10 C 0.2237(3) -0.10579(19) 0.7800(2) 0.0421(8) Uani 1 1 d . . . . .
H10 H 0.267595 -0.126369 0.804449 0.051 Uiso 1 1 calc R . . . .
C11 C 0.2135(2) -0.02822(18) 0.82650(18) 0.0349(7) Uani 1 1 d . . . . .
C12 C 0.0338(3) -0.0114(2) 0.66189(18) 0.0438(8) Uani 1 1 d . . . . .
H12 H 0.032298 0.043383 0.702630 0.053 Uiso 1 1 calc R . . . .
C13 C 0.0914(3) 0.0171(2) 0.59716(19) 0.0546(9) Uani 1 1 d . . . . .
H13A H 0.087180 -0.036682 0.553459 0.082 Uiso 1 1 calc GR . . . .
H13B H 0.168288 0.059245 0.621920 0.082 Uiso 1 1 calc GR . . . .
H13C H 0.055787 0.046923 0.574693 0.082 Uiso 1 1 calc GR . . . .
C14 C -0.0853(3) -0.0818(3) 0.6222(2) 0.0650(11) Uani 1 1 d . . . . .
H14A H -0.123225 -0.097558 0.664167 0.098 Uiso 1 1 calc GR . . . .
H14B H -0.086094 -0.136462 0.582095 0.098 Uiso 1 1 calc GR . . . .
H14C H -0.122490 -0.056236 0.595062 0.098 Uiso 1 1 calc GR . . . .
C15 C 0.2734(3) 0.0225(2) 0.91467(18) 0.0418(7) Uani 1 1 d . . . . .
H15 H 0.279429 0.085508 0.930355 0.050 Uiso 1 1 calc R . . . .
C16 C 0.2099(4) -0.0184(3) 0.9709(2) 0.0809(14) Uani 1 1 d . . . . .
H16A H 0.197847 -0.081829 0.954972 0.121 Uiso 1 1 calc GR . . . .
H16B H 0.139315 -0.015639 0.966752 0.121 Uiso 1 1 calc GR . . . .
H16C H 0.251814 0.015768 1.027133 0.121 Uiso 1 1 calc GR . . . .
C17 C 0.3891(3) 0.0310(3) 0.9282(2) 0.0614(10) Uani 1 1 d . . . . .
H17A H 0.427219 0.054099 0.889333 0.092 Uiso 1 1 calc GR . . . .
H17B H 0.386579 -0.028680 0.920166 0.092 Uiso 1 1 calc GR . . . .
H17C H 0.428129 0.073037 0.983805 0.092 Uiso 1 1 calc GR . . . .
C18 C 0.2726(2) 0.34983(17) 0.99020(16) 0.0291(6) Uani 1 1 d . . . . .
C19 C 0.3524(2) 0.36151(18) 1.05221(16) 0.0334(7) Uani 1 1 d . . . . .
C20 C 0.4312(3) 0.4493(2) 1.09682(18) 0.0432(8) Uani 1 1 d . . . . .
H20 H 0.486378 0.458690 1.138839 0.052 Uiso 1 1 calc R . . . .
C21 C 0.4315(3) 0.5227(2) 1.0818(2) 0.0461(8) Uani 1 1 d . . . . .
H21 H 0.485945 0.582089 1.113307 0.055 Uiso 1 1 calc R . . . .
C22 C 0.3528(3) 0.5097(2) 1.0210(2) 0.0454(8) Uani 1 1 d . . . . .
H22 H 0.353642 0.560812 1.010883 0.055 Uiso 1 1 calc R . . . .
C23 C 0.2706(2) 0.42306(18) 0.97326(17) 0.0353(7) Uani 1 1 d . . . . .
C24 C 0.3544(3) 0.2833(2) 1.07250(18) 0.0427(8) Uani 1 1 d . . . . .
H24 H 0.295342 0.225885 1.031798 0.051 Uiso 1 1 calc R . . . .
C25 C 0.4629(3) 0.2778(3) 1.0666(2) 0.0631(10) Uani 1 1 d . . . . .
H25A H 0.521837 0.332026 1.107892 0.095 Uiso 1 1 calc GR . . . .
H25B H 0.477243 0.274096 1.012349 0.095 Uiso 1 1 calc GR . . . .
H25C H 0.459519 0.223713 1.075597 0.095 Uiso 1 1 calc GR . . . .
C26 C 0.3318(4) 0.2896(3) 1.1570(2) 0.0661(11) Uani 1 1 d . . . . .
H26A H 0.263256 0.295386 1.161167 0.099 Uiso 1 1 calc GR . . . .
H26B H 0.391884 0.342774 1.198386 0.099 Uiso 1 1 calc GR . . . .
H26C H 0.325621 0.234692 1.165686 0.099 Uiso 1 1 calc GR . . . .
C27 C 0.1844(3) 0.4126(2) 0.9076(2) 0.0451(8) Uani 1 1 d . . . . .
H27 H 0.137290 0.346330 0.877708 0.054 Uiso 1 1 calc R . . . .
C28 C 0.1108(3) 0.4569(3) 0.9442(2) 0.0622(10) Uani 1 1 d . . . . .
H28A H 0.155619 0.521782 0.975055 0.093 Uiso 1 1 calc GR . . . .
H28B H 0.074075 0.428193 0.980538 0.093 Uiso 1 1 calc GR . . . .
H28C H 0.056013 0.448903 0.900293 0.093 Uiso 1 1 calc GR . . . .
C29 C 0.2367(3) 0.4524(2) 0.8461(2) 0.0584(10) Uani 1 1 d . . . . .
H29A H 0.281092 0.422121 0.821660 0.088 Uiso 1 1 calc GR . . . .
H29B H 0.283192 0.517510 0.874001 0.088 Uiso 1 1 calc GR . . . .
H29C H 0.179162 0.442873 0.803359 0.088 Uiso 1 1 calc GR . . . .
C31 C 0.4339(2) 0.22532(19) 0.8212(2) 0.0424(8) Uani 1 1 d . . . . .
H31 H 0.502475 0.225572 0.835626 0.051 Uiso 1 1 calc R . . . .
C32 C 0.4158(3) 0.2458(2) 0.7536(2) 0.0565(10) Uani 1 1 d . . . . .
H32 H 0.472958 0.258176 0.724678 0.068 Uiso 1 1 calc R . . . .
C33 C 0.3188(3) 0.2498(2) 0.7237(2) 0.0507(9) Uani 1 1 d . . . . .
H33 H 0.318513 0.268464 0.678776 0.061 Uiso 1 1 calc R . . . .
C34 C 0.2273(3) 0.2294(2) 0.75399(19) 0.0456(8) Uani 1 1 d . . . . .
C36 C 0.1354(4) 0.2597(3) 0.6534(2) 0.0814(13) Uani 1 1 d . . . . .
H36A H 0.194853 0.320391 0.667368 0.122 Uiso 1 1 calc GR . . . .
H36B H 0.065342 0.260703 0.638672 0.122 Uiso 1 1 calc GR . . . .
H36C H 0.146085 0.216481 0.607180 0.122 Uiso 1 1 calc GR . . . .
N51 N 0.58326(18) 0.24707(14) 0.47689(13) 0.0271(5) Uani 1 1 d . . . . .
N53 N 0.67433(18) 0.42987(14) 0.58688(13) 0.0262(5) Uani 1 1 d . . . . .
C51 C 0.4993(2) 0.23997(18) 0.51333(16) 0.0297(6) Uani 1 1 d . . . . .
C52 C 0.4961(2) 0.31401(18) 0.57326(16) 0.0310(6) Uani 1 1 d . . . . .
H52 H 0.428822 0.303505 0.590327 0.037 Uiso 1 1 calc R . . . .
C53 C 0.5793(2) 0.40095(18) 0.61086(16) 0.0293(6) Uani 1 1 d . . . . .
C54 C 0.4018(2) 0.14936(19) 0.49205(19) 0.0406(8) Uani 1 1 d . . . . .
H54A H 0.352757 0.136108 0.442080 0.061 Uiso 1 1 calc GR . . . .
H54B H 0.362542 0.151526 0.536617 0.061 Uiso 1 1 calc GR . . . .
H54C H 0.426825 0.101758 0.483667 0.061 Uiso 1 1 calc GR . . . .
C55 C 0.5598(3) 0.4641(2) 0.68291(19) 0.0447(8) Uani 1 1 d . . . . .
H55A H 0.624901 0.496027 0.727080 0.067 Uiso 1 1 calc GR . . . .
H55B H 0.497152 0.429033 0.701526 0.067 Uiso 1 1 calc GR . . . .
H55C H 0.544514 0.508397 0.666903 0.067 Uiso 1 1 calc GR . . . .
C56 C 0.5871(2) 0.16406(17) 0.42511(16) 0.0295(6) Uani 1 1 d . . . . .
C57 C 0.6440(2) 0.12745(18) 0.46027(17) 0.0326(6) Uani 1 1 d . . . . .
C58 C 0.6441(3) 0.04641(19) 0.41115(19) 0.0388(7) Uani 1 1 d . . . . .
H58 H 0.681828 0.019993 0.433638 0.047 Uiso 1 1 calc R . . . .
C59 C 0.5907(3) 0.00406(19) 0.3309(2) 0.0426(8) Uani 1 1 d . . . . .
H59 H 0.590465 -0.051783 0.298666 0.051 Uiso 1 1 calc R . . . .
C60 C 0.5377(3) 0.04223(19) 0.29702(18) 0.0399(7) Uani 1 1 d . . . . .
H60 H 0.501709 0.012567 0.241240 0.048 Uiso 1 1 calc R . . . .
C61 C 0.5355(2) 0.12369(18) 0.34278(17) 0.0331(7) Uani 1 1 d . . . . .
C62 C 0.7032(2) 0.1730(2) 0.54943(18) 0.0379(7) Uani 1 1 d . . . . .
H62 H 0.719075 0.238539 0.566917 0.046 Uiso 1 1 calc R . . . .
C63 C 0.6315(3) 0.1346(3) 0.6036(2) 0.0695(12) Uani 1 1 d . . . . .
H63A H 0.565819 0.144951 0.599413 0.104 Uiso 1 1 calc GR . . . .
H63B H 0.672394 0.164869 0.660165 0.104 Uiso 1 1 calc GR . . . .
H63C H 0.610271 0.069326 0.585881 0.104 Uiso 1 1 calc GR . . . .
C64 C 0.8122(3) 0.1687(3) 0.5630(2) 0.0558(9) Uani 1 1 d . . . . .
H64A H 0.799257 0.105862 0.552750 0.084 Uiso 1 1 calc GR . . . .
H64B H 0.851828 0.206970 0.619331 0.084 Uiso 1 1 calc GR . . . .
H64C H 0.855593 0.190410 0.525732 0.084 Uiso 1 1 calc GR . . . .
C65 C 0.4812(2) 0.1657(2) 0.30176(18) 0.0389(7) Uani 1 1 d . . . . .
H65 H 0.485566 0.221942 0.344360 0.047 Uiso 1 1 calc R . . . .
C66 C 0.5432(3) 0.1936(2) 0.23848(19) 0.0474(8) Uani 1 1 d . . . . .
H66A H 0.620757 0.231852 0.263988 0.071 Uiso 1 1 calc GR . . . .
H66B H 0.513093 0.227522 0.217239 0.071 Uiso 1 1 calc GR . . . .
H66C H 0.535393 0.139204 0.193722 0.071 Uiso 1 1 calc GR . . . .
C67 C 0.3602(3) 0.1035(3) 0.2623(2) 0.0590(10) Uani 1 1 d . . . . .
H67A H 0.353507 0.047641 0.220177 0.089 Uiso 1 1 calc GR . . . .
H67B H 0.329151 0.134571 0.237619 0.089 Uiso 1 1 calc GR . . . .
H67C H 0.320700 0.088497 0.303811 0.089 Uiso 1 1 calc GR . . . .
C68 C 0.7624(2) 0.51748(17) 0.63741(16) 0.0294(6) Uani 1 1 d . . . . .
C69 C 0.7702(2) 0.59586(18) 0.62463(16) 0.0323(7) Uani 1 1 d . . . . .
C70 C 0.8566(3) 0.67821(19) 0.67417(19) 0.0406(8) Uani 1 1 d . . . . .
H70 H 0.863775 0.732185 0.666735 0.049 Uiso 1 1 calc R . . . .
C71 C 0.9312(3) 0.6834(2) 0.73313(19) 0.0436(8) Uani 1 1 d . . . . .
H71 H 0.989396 0.740306 0.766004 0.052 Uiso 1 1 calc R . . . .
C72 C 0.9217(2) 0.6055(2) 0.74470(18) 0.0412(7) Uani 1 1 d . . . . .
H72 H 0.973602 0.609689 0.786022 0.049 Uiso 1 1 calc R . . . .
C73 C 0.8381(2) 0.52133(19) 0.69734(17) 0.0343(7) Uani 1 1 d . . . . .
C74 C 0.6887(3) 0.5949(2) 0.56184(18) 0.0411(7) Uani 1 1 d . . . . .
H74 H 0.630574 0.531315 0.534524 0.049 Uiso 1 1 calc R . . . .
C75 C 0.6339(3) 0.6563(3) 0.6018(2) 0.0593(10) Uani 1 1 d . . . . .
H75A H 0.603074 0.639489 0.645820 0.089 Uiso 1 1 calc GR . . . .
H75B H 0.575362 0.648565 0.560876 0.089 Uiso 1 1 calc GR . . . .
H75C H 0.688420 0.719796 0.623882 0.089 Uiso 1 1 calc GR . . . .
C76 C 0.7431(3) 0.6255(2) 0.4970(2) 0.0536(9) Uani 1 1 d . . . . .
H76A H 0.798547 0.688567 0.522358 0.080 Uiso 1 1 calc GR . . . .
H76B H 0.687825 0.620950 0.455513 0.080 Uiso 1 1 calc GR . . . .
H76C H 0.777928 0.586653 0.471425 0.080 Uiso 1 1 calc GR . . . .
C77 C 0.8299(3) 0.4379(2) 0.7136(2) 0.0460(8) Uani 1 1 d . . . . .
H77 H 0.774335 0.383207 0.667868 0.055 Uiso 1 1 calc R . . . .
C78 C 0.9375(3) 0.4303(3) 0.7168(2) 0.0601(10) Uani 1 1 d . . . . .
H78A H 0.961208 0.429104 0.665495 0.090 Uiso 1 1 calc GR . . . .
H78B H 0.927795 0.374386 0.724842 0.090 Uiso 1 1 calc GR . . . .
H78C H 0.993046 0.482644 0.761990 0.090 Uiso 1 1 calc GR . . . .
C79 C 0.7906(5) 0.4382(4) 0.7925(3) 0.1047(19) Uani 1 1 d . . . . .
H79A H 0.842328 0.492595 0.837982 0.157 Uiso 1 1 calc GR . . . .
H79B H 0.785809 0.384041 0.802045 0.157 Uiso 1 1 calc GR . . . .
H79C H 0.718325 0.438057 0.787939 0.157 Uiso 1 1 calc GR . . . .
Al2 Al 0.6853(7) 0.3613(7) 0.4823(5) 0.0284(11) Uani 0.611(5) 1 d D . P A 1
O80 O 0.6390(3) 0.3936(2) 0.4089(3) 0.0403(11) Uani 0.611(5) 1 d D . P A 1
O85 O 0.8875(4) 0.3500(3) 0.5074(3) 0.0483(14) Uani 0.611(5) 1 d D . P A 1
C81 C 0.6952(7) 0.4201(6) 0.3552(6) 0.048(3) Uani 0.611(5) 1 d D . P A 1
H81 H 0.662380 0.437189 0.318337 0.058 Uiso 0.611(5) 1 calc R . P A 1
C82 C 0.7950(7) 0.4239(5) 0.3502(5) 0.049(2) Uani 0.611(5) 1 d D . P A 1
H82 H 0.826823 0.443981 0.309738 0.058 Uiso 0.611(5) 1 calc R . P A 1
C83 C 0.8595(8) 0.4006(7) 0.3997(5) 0.041(3) Uani 0.611(5) 1 d D . P A 1
H83 H 0.928899 0.405851 0.389028 0.049 Uiso 0.611(5) 1 calc R . P A 1
C84 C 0.8259(4) 0.3719(3) 0.4604(3) 0.0394(14) Uani 0.611(5) 1 d D . P A 1
C86 C 0.9940(4) 0.3604(4) 0.4925(4) 0.0598(19) Uani 0.611(5) 1 d D . P A 1
H86A H 0.986907 0.323957 0.435613 0.090 Uiso 0.611(5) 1 calc GR . P A 1
H86B H 1.026993 0.339951 0.528354 0.090 Uiso 0.611(5) 1 calc GR . P A 1
H86C H 1.040620 0.424399 0.503413 0.090 Uiso 0.611(5) 1 calc GR . P A 1
Al2A Al 0.7080(11) 0.3599(10) 0.4960(8) 0.0292(18) Uani 0.389(5) 1 d . . P A 2
O80A O 0.8322(5) 0.3567(4) 0.5218(4) 0.0388(17) Uani 0.389(5) 1 d D . P A 2
O85A O 0.6473(7) 0.4081(6) 0.3650(6) 0.041(2) Uani 0.389(5) 1 d D . P A 2
C81A C 0.9148(8) 0.3740(7) 0.4829(6) 0.033(3) Uani 0.389(5) 1 d D . P A 2
H81A H 0.978120 0.369149 0.502223 0.039 Uiso 0.389(5) 1 calc R . P A 2
C82A C 0.9126(8) 0.3978(8) 0.4179(7) 0.038(3) Uani 0.389(5) 1 d D . P A 2
H82A H 0.976470 0.409769 0.395908 0.046 Uiso 0.389(5) 1 calc R . P A 2
C83A C 0.8241(9) 0.4076(11) 0.3766(8) 0.031(4) Uani 0.389(5) 1 d D . P A 2
H83A H 0.832862 0.422031 0.329330 0.037 Uiso 0.389(5) 1 calc R . P A 2
C84A C 0.7298(6) 0.3969(5) 0.4032(4) 0.033(2) Uani 0.389(5) 1 d D . P A 2
C86A C 0.6655(9) 0.4391(6) 0.2988(5) 0.059(3) Uani 0.389(5) 1 d D . P A 2
H86D H 0.671799 0.392695 0.252887 0.089 Uiso 0.389(5) 1 calc GR . P A 2
H86E H 0.733187 0.495323 0.316317 0.089 Uiso 0.389(5) 1 calc GR . P A 2
H86F H 0.604006 0.450441 0.282100 0.089 Uiso 0.389(5) 1 calc GR . P A 2
C91 C 0.8641(4) 0.1223(3) 0.7512(3) 0.0818(13) Uani 1 1 d . . . . .
H91A H 0.794500 0.086842 0.711248 0.123 Uiso 1 1 calc GR . . . .
H91B H 0.874970 0.085448 0.780082 0.123 Uiso 1 1 calc GR . . . .
H91C H 0.924041 0.140357 0.723129 0.123 Uiso 1 1 calc GR . . . .
C92 C 0.8622(4) 0.2041(3) 0.8100(3) 0.0784(13) Uani 1 1 d . . . . .
H92A H 0.847190 0.239206 0.779973 0.094 Uiso 1 1 calc R . . . .
H92B H 0.935249 0.242610 0.846555 0.094 Uiso 1 1 calc R . . . .
C93 C 0.7778(5) 0.1833(3) 0.8610(3) 0.0983(16) Uani 1 1 d . . . . .
H93A H 0.705277 0.142362 0.824180 0.118 Uiso 1 1 calc R . . . .
H93B H 0.794796 0.150435 0.892678 0.118 Uiso 1 1 calc R . . . .
C94 C 0.7710(5) 0.2655(4) 0.9189(4) 0.1146(19) Uani 1 1 d . . . . .
H94A H 0.846028 0.310531 0.949171 0.138 Uiso 1 1 calc R . . . .
H94B H 0.743190 0.292811 0.886406 0.138 Uiso 1 1 calc R . . . .
C95 C 0.7025(6) 0.2505(5) 0.9780(4) 0.134(2) Uani 1 1 d D . . . .
H95A H 0.650213 0.185918 0.961350 0.161 Uiso 0.414(11) 1 calc R . P B 1
H95B H 0.662095 0.288432 0.987326 0.161 Uiso 0.414(11) 1 calc R . P B 1
H95C H 0.694661 0.307725 0.999949 0.161 Uiso 0.586(11) 1 calc R . P B 2
H95D H 0.630034 0.204754 0.943391 0.161 Uiso 0.586(11) 1 calc R . P B 2
C96 C 0.7917(9) 0.2812(9) 1.0533(6) 0.088(5) Uani 0.414(11) 1 d D U P B 1
H96A H 0.827757 0.239979 1.041777 0.105 Uiso 0.414(11) 1 calc R . P B 1
H96B H 0.847762 0.342859 1.062599 0.105 Uiso 0.414(11) 1 calc R . P B 1
C97 C 0.7492(13) 0.2823(11) 1.1301(8) 0.082(4) Uani 0.414(11) 1 d D U P B 1
H97A H 0.690137 0.222619 1.120501 0.123 Uiso 0.414(11) 1 calc GR . P B 1
H97B H 0.721280 0.328348 1.145813 0.123 Uiso 0.414(11) 1 calc GR . P B 1
H97C H 0.808602 0.296768 1.173972 0.123 Uiso 0.414(11) 1 calc GR . P B 1
C96A C 0.7075(7) 0.2254(6) 1.0477(5) 0.104(4) Uani 0.586(11) 1 d D U P B 2
H96C H 0.715054 0.167861 1.031636 0.125 Uiso 0.586(11) 1 calc R . P B 2
H96D H 0.638706 0.215321 1.067290 0.125 Uiso 0.586(11) 1 calc R . P B 2
C97A C 0.8030(7) 0.2983(7) 1.1155(6) 0.086(3) Uani 0.586(11) 1 d D U P B 2
H97D H 0.869218 0.316383 1.093689 0.129 Uiso 0.586(11) 1 calc GR . P B 2
H97E H 0.813643 0.274825 1.157419 0.129 Uiso 0.586(11) 1 calc GR . P B 2
H97F H 0.787933 0.351025 1.139534 0.129 Uiso 0.586(11) 1 calc GR . P B 2

loop_
_atom_site_aniso_label
_atom_site_aniso_U_11
_atom_site_aniso_U_22
_atom_site_aniso_U_33
_atom_site_aniso_U_23
_atom_site_aniso_U_13
_atom_site_aniso_U_12
Al1 0.0394(5) 0.0213(4) 0.0255(4) 0.0061(3) 0.0157(4) 0.0074(4)
O30 0.0444(13) 0.0446(13) 0.0483(13) 0.0150(11) 0.0119(11) 0.0175(11)
O35 0.0556(15) 0.0611(16) 0.0523(15) 0.0207(12) -0.0005(12) 0.0250(13)
N1 0.0300(12) 0.0216(11) 0.0241(11) 0.0054(9) 0.0107(10) 0.0097(9)
N3 0.0306(12) 0.0217(11) 0.0235(11) 0.0057(9) 0.0084(10) 0.0115(9)
C1 0.0315(15) 0.0294(15) 0.0305(15) 0.0128(12) 0.0134(13) 0.0104(12)
C2 0.0283(15) 0.0357(16) 0.0354(16) 0.0161(13) 0.0186(13) 0.0119(12)
C3 0.0357(16) 0.0308(15) 0.0275(14) 0.0106(12) 0.0120(13) 0.0185(13)
C4 0.0452(19) 0.0301(16) 0.057(2) 0.0159(15) 0.0289(17) 0.0091(14)
C5 0.0485(19) 0.0422(18) 0.0396(18) 0.0074(15) 0.0231(16) 0.0200(15)
C6 0.0308(15) 0.0207(13) 0.0337(15) 0.0086(12) 0.0174(13) 0.0071(11)
C7 0.0333(16) 0.0229(14) 0.0382(16) 0.0037(12) 0.0128(14) 0.0058(12)
C8 0.0427(18) 0.0298(16) 0.0380(17) -0.0032(14) 0.0130(15) 0.0070(14)
C9 0.049(2) 0.0260(16) 0.058(2) 0.0052(15) 0.0234(18) 0.0155(15)
C10 0.0423(18) 0.0311(16) 0.056(2) 0.0165(15) 0.0216(16) 0.0175(14)
C11 0.0388(17) 0.0273(15) 0.0392(17) 0.0141(13) 0.0210(14) 0.0118(13)
C12 0.0426(18) 0.0365(17) 0.0334(17) -0.0017(14) 0.0013(14) 0.0112(14)
C13 0.066(2) 0.051(2) 0.0340(18) 0.0099(16) 0.0054(17) 0.0190(18)
C14 0.046(2) 0.056(2) 0.066(3) 0.006(2) -0.0024(19) 0.0118(18)
C15 0.054(2) 0.0418(18) 0.0395(17) 0.0172(15) 0.0153(16) 0.0286(16)
C16 0.083(3) 0.124(4) 0.062(3) 0.060(3) 0.034(2) 0.049(3)
C17 0.061(2) 0.064(2) 0.055(2) 0.0123(19) 0.012(2) 0.030(2)
C18 0.0326(15) 0.0244(14) 0.0248(14) 0.0018(11) 0.0093(12) 0.0124(12)
C19 0.0404(17) 0.0299(15) 0.0263(14) 0.0023(12) 0.0095(13) 0.0179(13)
C20 0.0411(18) 0.0412(18) 0.0310(16) -0.0022(14) 0.0006(14) 0.0154(15)
C21 0.0440(19) 0.0296(17) 0.0427(19) -0.0028(14) 0.0041(16) 0.0079(14)
C22 0.054(2) 0.0225(15) 0.051(2) 0.0065(14) 0.0107(17) 0.0135(14)
C23 0.0420(17) 0.0264(15) 0.0350(16) 0.0084(13) 0.0105(14) 0.0145(13)
C24 0.053(2) 0.0406(18) 0.0297(16) 0.0048(14) -0.0017(15) 0.0233(16)
C25 0.084(3) 0.078(3) 0.047(2) 0.019(2) 0.012(2) 0.057(2)
C26 0.089(3) 0.082(3) 0.057(2) 0.041(2) 0.028(2) 0.054(3)
C27 0.050(2) 0.0336(17) 0.051(2) 0.0161(15) 0.0049(16) 0.0175(15)
C28 0.065(2) 0.062(2) 0.073(3) 0.028(2) 0.015(2) 0.039(2)
C29 0.072(3) 0.051(2) 0.058(2) 0.0296(19) 0.011(2) 0.0247(19)
C31 0.0264(16) 0.0282(16) 0.059(2) 0.0019(15) 0.0112(15) 0.0095(13)
C32 0.057(2) 0.044(2) 0.055(2) 0.0127(17) 0.033(2) 0.0097(17)
C33 0.061(2) 0.0379(18) 0.0450(19) 0.0161(15) 0.0345(18) 0.0097(16)
C34 0.048(2) 0.0351(17) 0.0420(18) 0.0097(15) 0.0070(16) 0.0102(15)
C36 0.095(3) 0.097(3) 0.061(3) 0.048(3) 0.013(2) 0.035(3)
N51 0.0291(12) 0.0242(11) 0.0286(12) 0.0094(10) 0.0133(10) 0.0115(10)
N53 0.0313(12) 0.0226(11) 0.0253(11) 0.0084(9) 0.0126(10) 0.0116(10)
C51 0.0328(15) 0.0289(14) 0.0299(14) 0.0142(12) 0.0120(13) 0.0125(12)
C52 0.0314(15) 0.0323(15) 0.0345(15) 0.0149(13) 0.0197(13) 0.0150(12)
C53 0.0377(16) 0.0310(15) 0.0292(14) 0.0152(12) 0.0177(13) 0.0200(13)
C54 0.0364(17) 0.0322(16) 0.0491(19) 0.0162(14) 0.0204(15) 0.0083(13)
C55 0.0487(19) 0.0389(17) 0.0448(18) 0.0102(15) 0.0302(16) 0.0185(15)
C56 0.0317(15) 0.0201(13) 0.0337(15) 0.0075(12) 0.0163(13) 0.0090(11)
C57 0.0314(15) 0.0288(15) 0.0384(16) 0.0135(13) 0.0142(13) 0.0121(12)
C58 0.0450(18) 0.0308(16) 0.0492(19) 0.0194(15) 0.0198(16) 0.0198(14)
C59 0.053(2) 0.0237(15) 0.0480(19) 0.0088(14) 0.0208(17) 0.0162(14)
C60 0.0465(18) 0.0306(16) 0.0343(16) 0.0056(13) 0.0125(15) 0.0132(14)
C61 0.0339(16) 0.0264(14) 0.0357(16) 0.0098(12) 0.0136(13) 0.0103(12)
C62 0.0433(18) 0.0377(17) 0.0394(17) 0.0162(14) 0.0150(15) 0.0216(14)
C63 0.060(2) 0.105(3) 0.046(2) 0.035(2) 0.020(2) 0.032(2)
C64 0.054(2) 0.072(2) 0.050(2) 0.0240(19) 0.0124(18) 0.035(2)
C65 0.0428(18) 0.0337(16) 0.0350(16) 0.0057(13) 0.0076(14) 0.0171(14)
C66 0.057(2) 0.0452(19) 0.0416(18) 0.0181(16) 0.0084(16) 0.0220(17)
C67 0.047(2) 0.057(2) 0.064(2) 0.0194(19) 0.0038(19) 0.0170(18)
C68 0.0334(15) 0.0269(14) 0.0267(14) 0.0080(12) 0.0157(13) 0.0122(12)
C69 0.0401(16) 0.0266(14) 0.0302(15) 0.0081(12) 0.0172(13) 0.0149(13)
C70 0.0511(19) 0.0273(15) 0.0426(18) 0.0131(14) 0.0203(16) 0.0146(14)
C71 0.0419(18) 0.0319(17) 0.0386(18) 0.0044(14) 0.0126(15) 0.0042(14)
C72 0.0356(17) 0.0457(19) 0.0341(17) 0.0093(14) 0.0082(14) 0.0138(14)
C73 0.0380(16) 0.0323(16) 0.0323(15) 0.0108(13) 0.0147(14) 0.0150(13)
C74 0.056(2) 0.0340(16) 0.0394(17) 0.0179(14) 0.0151(16) 0.0209(15)
C75 0.079(3) 0.072(3) 0.055(2) 0.031(2) 0.026(2) 0.053(2)
C76 0.080(3) 0.045(2) 0.0449(19) 0.0210(16) 0.0225(19) 0.0316(19)
C77 0.051(2) 0.0412(18) 0.0452(19) 0.0195(15) 0.0032(16) 0.0180(16)
C78 0.070(3) 0.062(2) 0.061(2) 0.024(2) 0.008(2) 0.040(2)
C79 0.142(5) 0.133(4) 0.136(5) 0.112(4) 0.094(4) 0.096(4)
Al2 0.029(2) 0.0248(12) 0.029(3) 0.0079(16) 0.0142(18) 0.0097(15)
O80 0.045(2) 0.042(2) 0.034(2) 0.0186(18) 0.013(2) 0.0153(17)
O85 0.029(3) 0.045(3) 0.066(4) 0.014(2) 0.020(3) 0.015(2)
C81 0.060(6) 0.039(4) 0.034(4) 0.021(3) 0.007(5) 0.004(4)
C82 0.065(6) 0.039(4) 0.036(5) 0.015(3) 0.026(4) 0.012(3)
C83 0.033(6) 0.033(4) 0.037(7) 0.001(4) 0.016(6) 0.002(5)
C84 0.034(3) 0.029(3) 0.043(3) 0.002(2) 0.013(3) 0.009(2)
C86 0.031(3) 0.044(3) 0.082(5) -0.002(3) 0.013(3) 0.014(3)
Al2A 0.039(5) 0.0205(17) 0.023(4) 0.006(2) 0.015(3) 0.008(3)
O80A 0.028(4) 0.049(4) 0.039(4) 0.014(3) 0.019(3) 0.016(3)
O85A 0.048(6) 0.033(4) 0.037(5) 0.013(3) 0.014(5) 0.013(4)
C81A 0.015(5) 0.031(5) 0.040(6) 0.001(4) 0.010(4) 0.007(4)
C82A 0.026(6) 0.035(5) 0.037(6) 0.002(4) 0.015(5) 0.004(5)
C83A 0.037(10) 0.033(6) 0.022(9) 0.014(5) 0.014(7) 0.011(6)
C84A 0.035(5) 0.022(4) 0.029(4) 0.002(3) 0.006(4) 0.005(3)
C86A 0.092(8) 0.054(6) 0.040(5) 0.025(5) 0.021(5) 0.033(5)
C91 0.087(3) 0.082(3) 0.093(3) 0.045(3) 0.016(3) 0.043(3)
C92 0.073(3) 0.081(3) 0.084(3) 0.038(3) 0.015(3) 0.030(2)
C93 0.109(4) 0.083(4) 0.110(4) 0.051(3) 0.030(4) 0.036(3)
C94 0.100(4) 0.111(5) 0.130(5) 0.037(4) 0.041(4) 0.048(4)
C95 0.143(6) 0.160(6) 0.089(4) 0.049(4) 0.041(4) 0.051(5)
C96 0.090(8) 0.091(7) 0.083(8) 0.046(6) 0.024(6) 0.028(6)
C97 0.083(10) 0.104(10) 0.074(8) 0.038(7) 0.027(8) 0.050(8)
C96A 0.086(6) 0.117(7) 0.122(7) 0.070(6) 0.024(5) 0.036(5)
C97A 0.070(6) 0.108(7) 0.070(7) 0.020(6) 0.012(5) 0.041(6)

_geom_special_details            
;
 All esds (except the esd in the dihedral angle between two l.s. planes)
 are estimated using the full covariance matrix.  The cell esds are taken
 into account individually in the estimation of esds in distances, angles
 and torsion angles; correlations between esds in cell parameters are only
 used when they are defined by crystal symmetry.  An approximate (isotropic)
 treatment of cell esds is used for estimating esds involving l.s. planes.
;
loop_
_geom_bond_atom_site_label_1
_geom_bond_atom_site_label_2
_geom_bond_distance
_geom_bond_site_symmetry_2
_geom_bond_publ_flag
Al1 O30 1.781(2) . ?
Al1 N1 1.883(2) . ?
Al1 N3 1.886(2) . ?
Al1 C34 1.934(3) . ?
O30 C31 1.301(4) . ?
O35 C34 1.378(4) . ?
O35 C36 1.424(4) . ?
N1 C1 1.336(3) . ?
N1 C6 1.461(3) . ?
N3 C3 1.340(3) . ?
N3 C18 1.451(3) . ?
C1 C2 1.397(4) . ?
C1 C4 1.512(4) . ?
C2 H2 0.9500 . ?
C2 C3 1.390(4) . ?
C3 C5 1.507(4) . ?
C4 H4A 0.9800 . ?
C4 H4B 0.9800 . ?
C4 H4C 0.9800 . ?
C5 H5A 0.9800 . ?
C5 H5B 0.9800 . ?
C5 H5C 0.9800 . ?
C6 C7 1.397(4) . ?
C6 C11 1.400(4) . ?
C7 C8 1.400(4) . ?
C7 C12 1.516(4) . ?
C8 H8 0.9500 . ?
C8 C9 1.368(5) . ?
C9 H9 0.9500 . ?
C9 C10 1.372(5) . ?
C10 H10 0.9500 . ?
C10 C11 1.396(4) . ?
C11 C15 1.513(4) . ?
C12 H12 1.0000 . ?
C12 C13 1.531(4) . ?
C12 C14 1.540(4) . ?
C13 H13A 0.9800 . ?
C13 H13B 0.9800 . ?
C13 H13C 0.9800 . ?
C14 H14A 0.9800 . ?
C14 H14B 0.9800 . ?
C14 H14C 0.9800 . ?
C15 H15 1.0000 . ?
C15 C16 1.523(5) . ?
C15 C17 1.518(5) . ?
C16 H16A 0.9800 . ?
C16 H16B 0.9800 . ?
C16 H16C 0.9800 . ?
C17 H17A 0.9800 . ?
C17 H17B 0.9800 . ?
C17 H17C 0.9800 . ?
C18 C19 1.402(4) . ?
C18 C23 1.398(4) . ?
C19 C20 1.390(4) . ?
C19 C24 1.512(4) . ?
C20 H20 0.9500 . ?
C20 C21 1.374(5) . ?
C21 H21 0.9500 . ?
C21 C22 1.368(5) . ?
C22 H22 0.9500 . ?
C22 C23 1.405(4) . ?
C23 C27 1.515(4) . ?
C24 H24 1.0000 . ?
C24 C25 1.524(5) . ?
C24 C26 1.528(4) . ?
C25 H25A 0.9800 . ?
C25 H25B 0.9800 . ?
C25 H25C 0.9800 . ?
C26 H26A 0.9800 . ?
C26 H26B 0.9800 . ?
C26 H26C 0.9800 . ?
C27 H27 1.0000 . ?
C27 C28 1.539(5) . ?
C27 C29 1.535(4) . ?
C28 H28A 0.9800 . ?
C28 H28B 0.9800 . ?
C28 H28C 0.9800 . ?
C29 H29A 0.9800 . ?
C29 H29B 0.9800 . ?
C29 H29C 0.9800 . ?
C31 H31 0.9500 . ?
C31 C32 1.386(5) . ?
C32 H32 0.9500 . ?
C32 C33 1.427(5) . ?
C33 H33 0.9500 . ?
C33 C34 1.349(4) . ?
C36 H36A 0.9800 . ?
C36 H36B 0.9800 . ?
C36 H36C 0.9800 . ?
N51 C51 1.331(3) . ?
N51 C56 1.459(3) . ?
N51 Al2 1.884(11) . ?
N51 Al2A 1.927(16) . ?
N53 C53 1.342(3) . ?
N53 C68 1.454(3) . ?
N53 Al2 1.909(10) . ?
N53 Al2A 1.885(16) . ?
C51 C52 1.396(4) . ?
C51 C54 1.513(4) . ?
C52 H52 0.9500 . ?
C52 C53 1.386(4) . ?
C53 C55 1.509(4) . ?
C54 H54A 0.9800 . ?
C54 H54B 0.9800 . ?
C54 H54C 0.9800 . ?
C55 H55A 0.9800 . ?
C55 H55B 0.9800 . ?
C55 H55C 0.9800 . ?
C56 C57 1.399(4) . ?
C56 C61 1.398(4) . ?
C57 C58 1.394(4) . ?
C57 C62 1.524(4) . ?
C58 H58 0.9500 . ?
C58 C59 1.373(4) . ?
C59 H59 0.9500 . ?
C59 C60 1.372(4) . ?
C60 H60 0.9500 . ?
C60 C61 1.395(4) . ?
C61 C65 1.511(4) . ?
C62 H62 1.0000 . ?
C62 C63 1.525(4) . ?
C62 C64 1.521(4) . ?
C63 H63A 0.9800 . ?
C63 H63B 0.9800 . ?
C63 H63C 0.9800 . ?
C64 H64A 0.9800 . ?
C64 H64B 0.9800 . ?
C64 H64C 0.9800 . ?
C65 H65 1.0000 . ?
C65 C66 1.532(4) . ?
C65 C67 1.532(4) . ?
C66 H66A 0.9800 . ?
C66 H66B 0.9800 . ?
C66 H66C 0.9800 . ?
C67 H67A 0.9800 . ?
C67 H67B 0.9800 . ?
C67 H67C 0.9800 . ?
C68 C69 1.406(4) . ?
C68 C73 1.400(4) . ?
C69 C70 1.395(4) . ?
C69 C74 1.513(4) . ?
C70 H70 0.9500 . ?
C70 C71 1.367(4) . ?
C71 H71 0.9500 . ?
C71 C72 1.380(4) . ?
C72 H72 0.9500 . ?
C72 C73 1.387(4) . ?
C73 C77 1.519(4) . ?
C74 H74 1.0000 . ?
C74 C75 1.545(4) . ?
C74 C76 1.529(4) . ?
C75 H75A 0.9800 . ?
C75 H75B 0.9800 . ?
C75 H75C 0.9800 . ?
C76 H76A 0.9800 . ?
C76 H76B 0.9800 . ?
C76 H76C 0.9800 . ?
C77 H77 1.0000 . ?
C77 C78 1.519(5) . ?
C77 C79 1.528(5) . ?
C78 H78A 0.9800 . ?
C78 H78B 0.9800 . ?
C78 H78C 0.9800 . ?
C79 H79A 0.9800 . ?
C79 H79B 0.9800 . ?
C79 H79C 0.9800 . ?
Al2 O80 1.741(9) . ?
Al2 C84 1.924(10) . ?
O80 C81 1.340(8) . ?
O85 C84 1.378(8) . ?
O85 C86 1.441(7) . ?
C81 H81 0.9500 . ?
C81 C82 1.343(11) . ?
C82 H82 0.9500 . ?
C82 C83 1.450(10) . ?
C83 H83 0.9500 . ?
C83 C84 1.356(9) . ?
C86 H86A 0.9800 . ?
C86 H86B 0.9800 . ?
C86 H86C 0.9800 . ?
Al2A O80A 1.750(14) . ?
Al2A C84A 1.945(16) . ?
O80A C81A 1.339(10) . ?
O85A C84A 1.383(12) . ?
O85A C86A 1.433(11) . ?
C81A H81A 0.9500 . ?
C81A C82A 1.345(13) . ?
C82A H82A 0.9500 . ?
C82A C83A 1.463(13) . ?
C83A H83A 0.9500 . ?
C83A C84A 1.359(12) . ?
C86A H86D 0.9800 . ?
C86A H86E 0.9800 . ?
C86A H86F 0.9800 . ?
C91 H91A 0.9800 . ?
C91 H91B 0.9800 . ?
C91 H91C 0.9800 . ?
C91 C92 1.476(6) . ?
C92 H92A 0.9900 . ?
C92 H92B 0.9900 . ?
C92 C93 1.509(6) . ?
C93 H93A 0.9900 . ?
C93 H93B 0.9900 . ?
C93 C94 1.505(7) . ?
C94 H94A 0.9900 . ?
C94 H94B 0.9900 . ?
C94 C95 1.465(7) . ?
C95 H95A 0.9900 . ?
C95 H95B 0.9900 . ?
C95 H95C 0.9900 . ?
C95 H95D 0.9900 . ?
C95 C96 1.544(9) . ?
C95 C96A 1.439(7) . ?
C96 H96A 0.9900 . ?
C96 H96B 0.9900 . ?
C96 C97 1.511(9) . ?
C97 H97A 0.9800 . ?
C97 H97B 0.9800 . ?
C97 H97C 0.9800 . ?
C96A H96C 0.9900 . ?
C96A H96D 0.9900 . ?
C96A C97A 1.511(8) . ?
C97A H97D 0.9800 . ?
C97A H97E 0.9800 . ?
C97A H97F 0.9800 . ?

loop_
_geom_angle_atom_site_label_1
_geom_angle_atom_site_label_2
_geom_angle_atom_site_label_3
_geom_angle
_geom_angle_site_symmetry_1
_geom_angle_site_symmetry_3
_geom_angle_publ_flag
O30 Al1 N1 108.74(11) . . ?
O30 Al1 N3 111.75(11) . . ?
O30 Al1 C34 100.41(13) . . ?
N1 Al1 N3 96.89(9) . . ?
N1 Al1 C34 119.96(12) . . ?
N3 Al1 C34 119.25(13) . . ?
C31 O30 Al1 125.9(2) . . ?
C34 O35 C36 119.3(3) . . ?
C1 N1 Al1 123.23(18) . . ?
C1 N1 C6 117.9(2) . . ?
C6 N1 Al1 118.84(16) . . ?
C3 N3 Al1 122.92(18) . . ?
C3 N3 C18 119.2(2) . . ?
C18 N3 Al1 117.77(16) . . ?
N1 C1 C2 122.7(2) . . ?
N1 C1 C4 120.3(2) . . ?
C2 C1 C4 117.0(2) . . ?
C1 C2 H2 116.3 . . ?
C3 C2 C1 127.3(2) . . ?
C3 C2 H2 116.3 . . ?
N3 C3 C2 123.2(2) . . ?
N3 C3 C5 119.8(2) . . ?
C2 C3 C5 116.9(2) . . ?
C1 C4 H4A 109.5 . . ?
C1 C4 H4B 109.5 . . ?
C1 C4 H4C 109.5 . . ?
H4A C4 H4B 109.5 . . ?
H4A C4 H4C 109.5 . . ?
H4B C4 H4C 109.5 . . ?
C3 C5 H5A 109.5 . . ?
C3 C5 H5B 109.5 . . ?
C3 C5 H5C 109.5 . . ?
H5A C5 H5B 109.5 . . ?
H5A C5 H5C 109.5 . . ?
H5B C5 H5C 109.5 . . ?
C7 C6 N1 119.9(3) . . ?
C7 C6 C11 121.6(3) . . ?
C11 C6 N1 118.5(2) . . ?
C6 C7 C8 117.6(3) . . ?
C6 C7 C12 122.7(3) . . ?
C8 C7 C12 119.7(3) . . ?
C7 C8 H8 119.3 . . ?
C9 C8 C7 121.5(3) . . ?
C9 C8 H8 119.3 . . ?
C8 C9 H9 120.0 . . ?
C8 C9 C10 120.0(3) . . ?
C10 C9 H9 120.0 . . ?
C9 C10 H10 119.3 . . ?
C9 C10 C11 121.4(3) . . ?
C11 C10 H10 119.3 . . ?
C6 C11 C15 122.5(2) . . ?
C10 C11 C6 117.7(3) . . ?
C10 C11 C15 119.8(3) . . ?
C7 C12 H12 107.9 . . ?
C7 C12 C13 110.2(3) . . ?
C7 C12 C14 113.1(3) . . ?
C13 C12 H12 107.9 . . ?
C13 C12 C14 109.6(3) . . ?
C14 C12 H12 107.9 . . ?
C12 C13 H13A 109.5 . . ?
C12 C13 H13B 109.5 . . ?
C12 C13 H13C 109.5 . . ?
H13A C13 H13B 109.5 . . ?
H13A C13 H13C 109.5 . . ?
H13B C13 H13C 109.5 . . ?
C12 C14 H14A 109.5 . . ?
C12 C14 H14B 109.5 . . ?
C12 C14 H14C 109.5 . . ?
H14A C14 H14B 109.5 . . ?
H14A C14 H14C 109.5 . . ?
H14B C14 H14C 109.5 . . ?
C11 C15 H15 106.9 . . ?
C11 C15 C16 112.0(3) . . ?
C11 C15 C17 112.9(3) . . ?
C16 C15 H15 106.9 . . ?
C17 C15 H15 106.9 . . ?
C17 C15 C16 110.7(3) . . ?
C15 C16 H16A 109.5 . . ?
C15 C16 H16B 109.5 . . ?
C15 C16 H16C 109.5 . . ?
H16A C16 H16B 109.5 . . ?
H16A C16 H16C 109.5 . . ?
H16B C16 H16C 109.5 . . ?
C15 C17 H17A 109.5 . . ?
C15 C17 H17B 109.5 . . ?
C15 C17 H17C 109.5 . . ?
H17A C17 H17B 109.5 . . ?
H17A C17 H17C 109.5 . . ?
H17B C17 H17C 109.5 . . ?
C19 C18 N3 117.9(2) . . ?
C23 C18 N3 120.1(3) . . ?
C23 C18 C19 122.0(3) . . ?
C18 C19 C24 122.7(3) . . ?
C20 C19 C18 117.7(3) . . ?
C20 C19 C24 119.6(3) . . ?
C19 C20 H20 119.1 . . ?
C21 C20 C19 121.8(3) . . ?
C21 C20 H20 119.1 . . ?
C20 C21 H21 120.2 . . ?
C22 C21 C20 119.5(3) . . ?
C22 C21 H21 120.2 . . ?
C21 C22 H22 119.0 . . ?
C21 C22 C23 122.0(3) . . ?
C23 C22 H22 119.0 . . ?
C18 C23 C22 117.1(3) . . ?
C18 C23 C27 123.1(3) . . ?
C22 C23 C27 119.8(3) . . ?
C19 C24 H24 107.9 . . ?
C19 C24 C25 111.5(3) . . ?
C19 C24 C26 111.7(3) . . ?
C25 C24 H24 107.9 . . ?
C25 C24 C26 109.8(3) . . ?
C26 C24 H24 107.9 . . ?
C24 C25 H25A 109.5 . . ?
C24 C25 H25B 109.5 . . ?
C24 C25 H25C 109.5 . . ?
H25A C25 H25B 109.5 . . ?
H25A C25 H25C 109.5 . . ?
H25B C25 H25C 109.5 . . ?
C24 C26 H26A 109.5 . . ?
C24 C26 H26B 109.5 . . ?
C24 C26 H26C 109.5 . . ?
H26A C26 H26B 109.5 . . ?
H26A C26 H26C 109.5 . . ?
H26B C26 H26C 109.5 . . ?
C23 C27 H27 108.0 . . ?
C23 C27 C28 111.5(3) . . ?
C23 C27 C29 111.2(3) . . ?
C28 C27 H27 108.0 . . ?
C29 C27 H27 108.0 . . ?
C29 C27 C28 110.1(3) . . ?
C27 C28 H28A 109.5 . . ?
C27 C28 H28B 109.5 . . ?
C27 C28 H28C 109.5 . . ?
H28A C28 H28B 109.5 . . ?
H28A C28 H28C 109.5 . . ?
H28B C28 H28C 109.5 . . ?
C27 C29 H29A 109.5 . . ?
C27 C29 H29B 109.5 . . ?
C27 C29 H29C 109.5 . . ?
H29A C29 H29B 109.5 . . ?
H29A C29 H29C 109.5 . . ?
H29B C29 H29C 109.5 . . ?
O30 C31 H31 117.9 . . ?
O30 C31 C32 124.2(3) . . ?
C32 C31 H31 117.9 . . ?
C31 C32 H32 117.2 . . ?
C31 C32 C33 125.6(3) . . ?
C33 C32 H32 117.2 . . ?
C32 C33 H33 117.3 . . ?
C34 C33 C32 125.5(3) . . ?
C34 C33 H33 117.3 . . ?
O35 C34 Al1 119.0(2) . . ?
C33 C34 Al1 118.2(3) . . ?
C33 C34 O35 122.8(3) . . ?
O35 C36 H36A 109.5 . . ?
O35 C36 H36B 109.5 . . ?
O35 C36 H36C 109.5 . . ?
H36A C36 H36B 109.5 . . ?
H36A C36 H36C 109.5 . . ?
H36B C36 H36C 109.5 . . ?
C51 N51 C56 118.4(2) . . ?
C51 N51 Al2 120.4(3) . . ?
C51 N51 Al2A 124.1(5) . . ?
C56 N51 Al2 120.7(3) . . ?
C56 N51 Al2A 117.2(5) . . ?
C53 N53 C68 119.0(2) . . ?
C53 N53 Al2 119.2(3) . . ?
C53 N53 Al2A 124.4(5) . . ?
C68 N53 Al2 121.5(3) . . ?
C68 N53 Al2A 116.3(5) . . ?
N51 C51 C52 122.7(2) . . ?
N51 C51 C54 120.9(2) . . ?
C52 C51 C54 116.4(2) . . ?
C51 C52 H52 116.1 . . ?
C53 C52 C51 127.8(2) . . ?
C53 C52 H52 116.1 . . ?
N53 C53 C52 123.4(2) . . ?
N53 C53 C55 119.8(2) . . ?
C52 C53 C55 116.8(2) . . ?
C51 C54 H54A 109.5 . . ?
C51 C54 H54B 109.5 . . ?
C51 C54 H54C 109.5 . . ?
H54A C54 H54B 109.5 . . ?
H54A C54 H54C 109.5 . . ?
H54B C54 H54C 109.5 . . ?
C53 C55 H55A 109.5 . . ?
C53 C55 H55B 109.5 . . ?
C53 C55 H55C 109.5 . . ?
H55A C55 H55B 109.5 . . ?
H55A C55 H55C 109.5 . . ?
H55B C55 H55C 109.5 . . ?
C57 C56 N51 118.1(2) . . ?
C61 C56 N51 120.0(3) . . ?
C61 C56 C57 121.9(2) . . ?
C56 C57 C62 121.9(2) . . ?
C58 C57 C56 117.8(3) . . ?
C58 C57 C62 120.3(3) . . ?
C57 C58 H58 119.4 . . ?
C59 C58 C57 121.2(3) . . ?
C59 C58 H58 119.4 . . ?
C58 C59 H59 119.9 . . ?
C60 C59 C58 120.1(3) . . ?
C60 C59 H59 119.9 . . ?
C59 C60 H60 119.3 . . ?
C59 C60 C61 121.4(3) . . ?
C61 C60 H60 119.3 . . ?
C56 C61 C65 123.0(2) . . ?
C60 C61 C56 117.5(3) . . ?
C60 C61 C65 119.5(3) . . ?
C57 C62 H62 107.1 . . ?
C57 C62 C63 111.8(3) . . ?
C63 C62 H62 107.1 . . ?
C64 C62 C57 112.9(2) . . ?
C64 C62 H62 107.1 . . ?
C64 C62 C63 110.4(3) . . ?
C62 C63 H63A 109.5 . . ?
C62 C63 H63B 109.5 . . ?
C62 C63 H63C 109.5 . . ?
H63A C63 H63B 109.5 . . ?
H63A C63 H63C 109.5 . . ?
H63B C63 H63C 109.5 . . ?
C62 C64 H64A 109.5 . . ?
C62 C64 H64B 109.5 . . ?
C62 C64 H64C 109.5 . . ?
H64A C64 H64B 109.5 . . ?
H64A C64 H64C 109.5 . . ?
H64B C64 H64C 109.5 . . ?
C61 C65 H65 107.7 . . ?
C61 C65 C66 110.2(2) . . ?
C61 C65 C67 113.1(3) . . ?
C66 C65 H65 107.7 . . ?
C67 C65 H65 107.7 . . ?
C67 C65 C66 110.2(3) . . ?
C65 C66 H66A 109.5 . . ?
C65 C66 H66B 109.5 . . ?
C65 C66 H66C 109.5 . . ?
H66A C66 H66B 109.5 . . ?
H66A C66 H66C 109.5 . . ?
H66B C66 H66C 109.5 . . ?
C65 C67 H67A 109.5 . . ?
C65 C67 H67B 109.5 . . ?
C65 C67 H67C 109.5 . . ?
H67A C67 H67B 109.5 . . ?
H67A C67 H67C 109.5 . . ?
H67B C67 H67C 109.5 . . ?
C69 C68 N53 119.6(3) . . ?
C73 C68 N53 118.8(2) . . ?
C73 C68 C69 121.6(3) . . ?
C68 C69 C74 123.2(3) . . ?
C70 C69 C68 117.4(3) . . ?
C70 C69 C74 119.3(3) . . ?
C69 C70 H70 119.1 . . ?
C71 C70 C69 121.8(3) . . ?
C71 C70 H70 119.1 . . ?
C70 C71 H71 120.1 . . ?
C70 C71 C72 119.7(3) . . ?
C72 C71 H71 120.1 . . ?
C71 C72 H72 119.3 . . ?
C71 C72 C73 121.5(3) . . ?
C73 C72 H72 119.3 . . ?
C68 C73 C77 122.6(3) . . ?
C72 C73 C68 117.9(3) . . ?
C72 C73 C77 119.4(3) . . ?
C69 C74 H74 108.3 . . ?
C69 C74 C75 111.3(3) . . ?
C69 C74 C76 111.2(3) . . ?
C75 C74 H74 108.3 . . ?
C76 C74 H74 108.3 . . ?
C76 C74 C75 109.2(3) . . ?
C74 C75 H75A 109.5 . . ?
C74 C75 H75B 109.5 . . ?
C74 C75 H75C 109.5 . . ?
H75A C75 H75B 109.5 . . ?
H75A C75 H75C 109.5 . . ?
H75B C75 H75C 109.5 . . ?
C74 C76 H76A 109.5 . . ?
C74 C76 H76B 109.5 . . ?
C74 C76 H76C 109.5 . . ?
H76A C76 H76B 109.5 . . ?
H76A C76 H76C 109.5 . . ?
H76B C76 H76C 109.5 . . ?
C73 C77 H77 107.9 . . ?
C73 C77 C78 112.2(3) . . ?
C73 C77 C79 110.5(3) . . ?
C78 C77 H77 107.9 . . ?
C78 C77 C79 110.2(3) . . ?
C79 C77 H77 107.9 . . ?
C77 C78 H78A 109.5 . . ?
C77 C78 H78B 109.5 . . ?
C77 C78 H78C 109.5 . . ?
H78A C78 H78B 109.5 . . ?
H78A C78 H78C 109.5 . . ?
H78B C78 H78C 109.5 . . ?
C77 C79 H79A 109.5 . . ?
C77 C79 H79B 109.5 . . ?
C77 C79 H79C 109.5 . . ?
H79A C79 H79B 109.5 . . ?
H79A C79 H79C 109.5 . . ?
H79B C79 H79C 109.5 . . ?
N51 Al2 N53 96.7(5) . . ?
N51 Al2 C84 117.3(5) . . ?
N53 Al2 C84 120.2(4) . . ?
O80 Al2 N51 111.4(4) . . ?
O80 Al2 N53 109.6(5) . . ?
O80 Al2 C84 101.8(5) . . ?
C81 O80 Al2 125.0(6) . . ?
C84 O85 C86 118.3(6) . . ?
O80 C81 H81 118.0 . . ?
O80 C81 C82 124.1(8) . . ?
C82 C81 H81 118.0 . . ?
C81 C82 H82 116.4 . . ?
C81 C82 C83 127.2(8) . . ?
C83 C82 H82 116.4 . . ?
C82 C83 H83 118.3 . . ?
C84 C83 C82 123.4(9) . . ?
C84 C83 H83 118.3 . . ?
O85 C84 Al2 118.4(5) . . ?
C83 C84 Al2 118.4(6) . . ?
C83 C84 O85 123.2(6) . . ?
O85 C86 H86A 109.5 . . ?
O85 C86 H86B 109.5 . . ?
O85 C86 H86C 109.5 . . ?
H86A C86 H86B 109.5 . . ?
H86A C86 H86C 109.5 . . ?
H86B C86 H86C 109.5 . . ?
N51 Al2A C84A 116.2(7) . . ?
N53 Al2A N51 96.0(7) . . ?
N53 Al2A C84A 119.7(7) . . ?
O80A Al2A N51 112.8(7) . . ?
O80A Al2A N53 111.6(7) . . ?
O80A Al2A C84A 101.2(8) . . ?
C81A O80A Al2A 126.0(8) . . ?
C84A O85A C86A 118.7(9) . . ?
O80A C81A H81A 118.4 . . ?
O80A C81A C82A 123.2(10) . . ?
C82A C81A H81A 118.4 . . ?
C81A C82A H82A 115.9 . . ?
C81A C82A C83A 128.1(10) . . ?
C83A C82A H82A 115.9 . . ?
C82A C83A H83A 118.6 . . ?
C84A C83A C82A 122.8(11) . . ?
C84A C83A H83A 118.6 . . ?
O85A C84A Al2A 118.9(7) . . ?
C83A C84A Al2A 118.6(8) . . ?
C83A C84A O85A 122.5(8) . . ?
O85A C86A H86D 109.5 . . ?
O85A C86A H86E 109.5 . . ?
O85A C86A H86F 109.5 . . ?
H86D C86A H86E 109.5 . . ?
H86D C86A H86F 109.5 . . ?
H86E C86A H86F 109.5 . . ?
H91A C91 H91B 109.5 . . ?
H91A C91 H91C 109.5 . . ?
H91B C91 H91C 109.5 . . ?
C92 C91 H91A 109.5 . . ?
C92 C91 H91B 109.5 . . ?
C92 C91 H91C 109.5 . . ?
C91 C92 H92A 108.9 . . ?
C91 C92 H92B 108.9 . . ?
C91 C92 C93 113.5(4) . . ?
H92A C92 H92B 107.7 . . ?
C93 C92 H92A 108.9 . . ?
C93 C92 H92B 108.9 . . ?
C92 C93 H93A 108.7 . . ?
C92 C93 H93B 108.7 . . ?
H93A C93 H93B 107.6 . . ?
C94 C93 C92 114.4(4) . . ?
C94 C93 H93A 108.7 . . ?
C94 C93 H93B 108.7 . . ?
C93 C94 H94A 108.2 . . ?
C93 C94 H94B 108.2 . . ?
H94A C94 H94B 107.3 . . ?
C95 C94 C93 116.4(5) . . ?
C95 C94 H94A 108.2 . . ?
C95 C94 H94B 108.2 . . ?
C94 C95 H95A 111.8 . . ?
C94 C95 H95B 111.8 . . ?
C94 C95 H95C 103.3 . . ?
C94 C95 H95D 103.3 . . ?
C94 C95 C96 99.6(6) . . ?
H95A C95 H95B 109.6 . . ?
H95C C95 H95D 105.2 . . ?
C96 C95 H95A 111.8 . . ?
C96 C95 H95B 111.8 . . ?
C96A C95 C94 135.6(7) . . ?
C96A C95 H95C 103.3 . . ?
C96A C95 H95D 103.3 . . ?
C95 C96 H96A 108.8 . . ?
C95 C96 H96B 108.8 . . ?
H96A C96 H96B 107.7 . . ?
C97 C96 C95 113.9(10) . . ?
C97 C96 H96A 108.8 . . ?
C97 C96 H96B 108.8 . . ?
C96 C97 H97A 109.5 . . ?
C96 C97 H97B 109.5 . . ?
C96 C97 H97C 109.5 . . ?
H97A C97 H97B 109.5 . . ?
H97A C97 H97C 109.5 . . ?
H97B C97 H97C 109.5 . . ?
C95 C96A H96C 109.4 . . ?
C95 C96A H96D 109.4 . . ?
C95 C96A C97A 111.1(8) . . ?
H96C C96A H96D 108.0 . . ?
C97A C96A H96C 109.4 . . ?
C97A C96A H96D 109.4 . . ?
C96A C97A H97D 109.5 . . ?
C96A C97A H97E 109.5 . . ?
C96A C97A H97F 109.5 . . ?
H97D C97A H97E 109.5 . . ?
H97D C97A H97F 109.5 . . ?
H97E C97A H97F 109.5 . . ?

loop_
_geom_torsion_atom_site_label_1
_geom_torsion_atom_site_label_2
_geom_torsion_atom_site_label_3
_geom_torsion_atom_site_label_4
_geom_torsion
_geom_torsion_site_symmetry_1
_geom_torsion_site_symmetry_2
_geom_torsion_site_symmetry_3
_geom_torsion_site_symmetry_4
_geom_torsion_publ_flag
Al1 O30 C31 C32 4.3(4) . . . . ?
Al1 N1 C1 C2 -9.8(4) . . . . ?
Al1 N1 C1 C4 170.3(2) . . . . ?
Al1 N1 C6 C7 -90.3(3) . . . . ?
Al1 N1 C6 C11 89.6(2) . . . . ?
Al1 N3 C3 C2 5.6(4) . . . . ?
Al1 N3 C3 C5 -175.2(2) . . . . ?
Al1 N3 C18 C19 -89.4(2) . . . . ?
Al1 N3 C18 C23 88.8(3) . . . . ?
O30 Al1 N1 C1 134.6(2) . . . . ?
O30 Al1 N1 C6 -45.1(2) . . . . ?
O30 Al1 N3 C3 -130.1(2) . . . . ?
O30 Al1 N3 C18 45.3(2) . . . . ?
O30 C31 C32 C33 0.9(5) . . . . ?
N1 Al1 O30 C31 121.5(2) . . . . ?
N1 Al1 N3 C3 -16.7(2) . . . . ?
N1 Al1 N3 C18 158.7(2) . . . . ?
N1 C1 C2 C3 -8.1(5) . . . . ?
N1 C6 C7 C8 -175.8(2) . . . . ?
N1 C6 C7 C12 5.9(4) . . . . ?
N1 C6 C11 C10 175.9(2) . . . . ?
N1 C6 C11 C15 -3.9(4) . . . . ?
N3 Al1 O30 C31 -132.8(2) . . . . ?
N3 Al1 N1 C1 18.8(2) . . . . ?
N3 Al1 N1 C6 -160.9(2) . . . . ?
N3 C18 C19 C20 177.7(2) . . . . ?
N3 C18 C19 C24 -3.1(4) . . . . ?
N3 C18 C23 C22 -177.9(2) . . . . ?
N3 C18 C23 C27 2.9(4) . . . . ?
C1 N1 C6 C7 89.9(3) . . . . ?
C1 N1 C6 C11 -90.2(3) . . . . ?
C1 C2 C3 N3 10.3(5) . . . . ?
C1 C2 C3 C5 -168.9(3) . . . . ?
C3 N3 C18 C19 86.2(3) . . . . ?
C3 N3 C18 C23 -95.6(3) . . . . ?
C4 C1 C2 C3 171.9(3) . . . . ?
C6 N1 C1 C2 170.0(3) . . . . ?
C6 N1 C1 C4 -10.0(4) . . . . ?
C6 C7 C8 C9 -1.2(4) . . . . ?
C6 C7 C12 C13 115.2(3) . . . . ?
C6 C7 C12 C14 -121.7(3) . . . . ?
C6 C11 C15 C16 95.5(3) . . . . ?
C6 C11 C15 C17 -138.7(3) . . . . ?
C7 C6 C11 C10 -4.2(4) . . . . ?
C7 C6 C11 C15 176.0(2) . . . . ?
C7 C8 C9 C10 -1.9(5) . . . . ?
C8 C7 C12 C13 -63.1(3) . . . . ?
C8 C7 C12 C14 60.0(4) . . . . ?
C8 C9 C10 C11 2.0(4) . . . . ?
C9 C10 C11 C6 1.0(4) . . . . ?
C9 C10 C11 C15 -179.3(3) . . . . ?
C10 C11 C15 C16 -84.2(4) . . . . ?
C10 C11 C15 C17 41.6(4) . . . . ?
C11 C6 C7 C8 4.3(4) . . . . ?
C11 C6 C7 C12 -174.1(2) . . . . ?
C12 C7 C8 C9 177.2(3) . . . . ?
C18 N3 C3 C2 -169.8(3) . . . . ?
C18 N3 C3 C5 9.4(4) . . . . ?
C18 C19 C20 C21 0.5(4) . . . . ?
C18 C19 C24 C25 123.1(3) . . . . ?
C18 C19 C24 C26 -113.6(3) . . . . ?
C18 C23 C27 C28 113.3(3) . . . . ?
C18 C23 C27 C29 -123.4(3) . . . . ?
C19 C18 C23 C22 0.2(4) . . . . ?
C19 C18 C23 C27 -179.0(3) . . . . ?
C19 C20 C21 C22 -0.4(5) . . . . ?
C20 C19 C24 C25 -57.8(4) . . . . ?
C20 C19 C24 C26 65.5(4) . . . . ?
C20 C21 C22 C23 0.2(5) . . . . ?
C21 C22 C23 C18 -0.1(4) . . . . ?
C21 C22 C23 C27 179.1(3) . . . . ?
C22 C23 C27 C28 -65.9(4) . . . . ?
C22 C23 C27 C29 57.4(4) . . . . ?
C23 C18 C19 C20 -0.4(4) . . . . ?
C23 C18 C19 C24 178.7(3) . . . . ?
C24 C19 C20 C21 -178.7(3) . . . . ?
C31 C32 C33 C34 -4.0(6) . . . . ?
C32 C33 C34 Al1 1.5(5) . . . . ?
C32 C33 C34 O35 -178.7(3) . . . . ?
C34 Al1 O30 C31 -5.3(3) . . . . ?
C34 Al1 N1 C1 -110.8(2) . . . . ?
C34 Al1 N1 C6 69.5(2) . . . . ?
C34 Al1 N3 C3 113.4(2) . . . . ?
C34 Al1 N3 C18 -71.2(2) . . . . ?
C36 O35 C34 Al1 179.4(3) . . . . ?
C36 O35 C34 C33 -0.4(5) . . . . ?
N51 C51 C52 C53 -8.0(5) . . . . ?
N51 C56 C57 C58 177.8(2) . . . . ?
N51 C56 C57 C62 -1.5(4) . . . . ?
N51 C56 C61 C60 -177.2(2) . . . . ?
N51 C56 C61 C65 4.6(4) . . . . ?
N51 Al2 O80 C81 -127.3(7) . . . . ?
N51 Al2A O80A C81A 123.3(9) . . . . ?
N53 C68 C69 C70 -179.4(2) . . . . ?
N53 C68 C69 C74 2.0(4) . . . . ?
N53 C68 C73 C72 179.7(2) . . . . ?
N53 C68 C73 C77 -2.0(4) . . . . ?
N53 Al2 O80 C81 126.9(7) . . . . ?
N53 Al2A O80A C81A -129.9(9) . . . . ?
C51 N51 C56 C57 -92.5(3) . . . . ?
C51 N51 C56 C61 87.8(3) . . . . ?
C51 N51 Al2 N53 31.1(4) . . . . ?
C51 N51 Al2 O80 -83.0(6) . . . . ?
C51 N51 Al2 C84 160.2(4) . . . . ?
C51 C52 C53 N53 8.5(5) . . . . ?
C51 C52 C53 C55 -170.7(3) . . . . ?
C53 N53 C68 C69 -89.8(3) . . . . ?
C53 N53 C68 C73 90.8(3) . . . . ?
C53 N53 Al2A N51 -10.3(6) . . . . ?
C53 N53 Al2A O80A -127.7(7) . . . . ?
C53 N53 Al2A C84A 114.6(8) . . . . ?
C54 C51 C52 C53 171.2(3) . . . . ?
C56 N51 C51 C52 170.1(3) . . . . ?
C56 N51 C51 C54 -9.1(4) . . . . ?
C56 N51 Al2 N53 -156.2(3) . . . . ?
C56 N51 Al2 O80 89.7(5) . . . . ?
C56 N51 Al2 C84 -27.1(6) . . . . ?
C56 C57 C58 C59 0.3(4) . . . . ?
C56 C57 C62 C63 94.1(3) . . . . ?
C56 C57 C62 C64 -140.7(3) . . . . ?
C56 C61 C65 C66 113.5(3) . . . . ?
C56 C61 C65 C67 -122.7(3) . . . . ?
C57 C56 C61 C60 3.2(4) . . . . ?
C57 C56 C61 C65 -175.0(2) . . . . ?
C57 C58 C59 C60 1.3(4) . . . . ?
C58 C57 C62 C63 -85.2(3) . . . . ?
C58 C57 C62 C64 40.1(4) . . . . ?
C58 C59 C60 C61 -0.7(4) . . . . ?
C59 C60 C61 C56 -1.5(4) . . . . ?
C59 C60 C61 C65 176.8(3) . . . . ?
C60 C61 C65 C66 -64.6(3) . . . . ?
C60 C61 C65 C67 59.1(4) . . . . ?
C61 C56 C57 C58 -2.6(4) . . . . ?
C61 C56 C57 C62 178.1(2) . . . . ?
C62 C57 C58 C59 179.6(3) . . . . ?
C68 N53 C53 C52 -171.0(3) . . . . ?
C68 N53 C53 C55 8.2(4) . . . . ?
C68 N53 Al2A N51 163.9(3) . . . . ?
C68 N53 Al2A O80A 46.5(9) . . . . ?
C68 N53 Al2A C84A -71.3(7) . . . . ?
C68 C69 C70 C71 -0.1(4) . . . . ?
C68 C69 C74 C75 120.8(3) . . . . ?
C68 C69 C74 C76 -117.1(3) . . . . ?
C68 C73 C77 C78 130.8(3) . . . . ?
C68 C73 C77 C79 -105.8(4) . . . . ?
C69 C68 C73 C72 0.4(4) . . . . ?
C69 C68 C73 C77 178.6(3) . . . . ?
C69 C70 C71 C72 -0.1(4) . . . . ?
C70 C69 C74 C75 -57.7(3) . . . . ?
C70 C69 C74 C76 64.4(3) . . . . ?
C70 C71 C72 C73 0.4(4) . . . . ?
C71 C72 C73 C68 -0.5(4) . . . . ?
C71 C72 C73 C77 -178.8(3) . . . . ?
C72 C73 C77 C78 -51.0(4) . . . . ?
C72 C73 C77 C79 72.4(4) . . . . ?
C73 C68 C69 C70 -0.1(4) . . . . ?
C73 C68 C69 C74 -178.6(2) . . . . ?
C74 C69 C70 C71 178.5(3) . . . . ?
Al2 N51 C51 C52 -17.0(4) . . . . ?
Al2 N51 C51 C54 163.8(3) . . . . ?
Al2 N51 C56 C57 94.6(3) . . . . ?
Al2 N51 C56 C61 -85.0(4) . . . . ?
Al2 N53 C53 C52 15.6(4) . . . . ?
Al2 N53 C53 C55 -165.2(3) . . . . ?
Al2 N53 C68 C69 83.5(4) . . . . ?
Al2 N53 C68 C73 -95.9(3) . . . . ?
Al2 O80 C81 C82 1.0(13) . . . . ?
O80 C81 C82 C83 0.3(16) . . . . ?
C81 C82 C83 C84 -0.8(17) . . . . ?
C82 C83 C84 Al2 -0.1(13) . . . . ?
C82 C83 C84 O85 -179.9(8) . . . . ?
C84 Al2 O80 C81 -1.4(9) . . . . ?
C86 O85 C84 Al2 -178.3(5) . . . . ?
C86 O85 C84 C83 1.6(9) . . . . ?
Al2A N51 C51 C52 -3.8(5) . . . . ?
Al2A N51 C51 C54 177.1(4) . . . . ?
Al2A N51 C56 C57 81.8(4) . . . . ?
Al2A N51 C56 C61 -97.9(4) . . . . ?
Al2A N53 C53 C52 3.0(6) . . . . ?
Al2A N53 C53 C55 -177.8(5) . . . . ?
Al2A N53 C68 C69 95.8(5) . . . . ?
Al2A N53 C68 C73 -83.6(5) . . . . ?
Al2A O80A C81A C82A 0.9(15) . . . . ?
O80A C81A C82A C83A -1(2) . . . . ?
C81A C82A C83A C84A 3(3) . . . . ?
C82A C83A C84A Al2A -4(2) . . . . ?
C82A C83A C84A O85A 178.6(12) . . . . ?
C84A Al2A O80A C81A -1.5(12) . . . . ?
C86A O85A C84A Al2A 177.4(8) . . . . ?
C86A O85A C84A C83A -5.0(14) . . . . ?
C91 C92 C93 C94 -177.5(5) . . . . ?
C92 C93 C94 C95 -171.2(5) . . . . ?
C93 C94 C95 C96 99.5(8) . . . . ?
C93 C94 C95 C96A 68.0(11) . . . . ?
C94 C95 C96 C97 174.8(11) . . . . ?
C94 C95 C96A C97A 65.9(13) . . . . ?

_shelx_res_file                  
;
TITL mrc1978_a.res in P-1
    mrc1978.res
    created by SHELXL-2018/3 at 11:37:36 on 24-Jul-2019
REM Old TITL MRC1978 in P-1 #2
REM SHELXT solution in P-1: R1 0.259, Rweak 0.017, Alpha 0.081
REM <I/s> 0.000 for 0 systematic absences, Orientation as input
REM Formula found by SHELXT: C76 Al2 N5 O2
CELL 0.71073 13.6025 17.2522 17.7358 108.504 93.588 112.988
ZERR 2 0.0008 0.001 0.0009 0.005 0.005 0.006
LATT 1
SFAC C H Al N O
UNIT 150 220 4 8 8
DFIX 1.54 0.01 C95 C96
DFIX 1.54 0.01 C96 C97
DFIX 1.54 0.01 C95 C96A
DFIX 1.54 0.01 C96A C97A
SADI Al2 O80 Al2 O80A
SADI Al2 C84 Al2 C84A
SADI O80 C81 O80A C81A
SADI O85 C84 O85A C84A
SADI O85 C86 O85A C86A
SADI C81 C82 C81A C82A
SADI C82 C83 C82A C83A
SADI C83 C84 C83A C84A
SADI 0.04 Al2 O85 Al2 O85A
SADI 0.04 Al2 C81 Al2 C81A
SADI 0.04 Al2 C83 Al2 C83A
SADI 0.04 O80 C82 O80A C82A
SADI 0.04 O85 C83 O85A C83A
SADI 0.04 C81 C83 C81A C83A
SADI 0.04 C82 C84 C82A C84A
SADI 0.04 C84 C86 C84A C86A
ISOR 0.01 0.02 C96
ISOR 0.01 0.02 C96A
ISOR 0.01 0.02 C97
ISOR 0.01 0.02 C97A

L.S. 10
PLAN  10
SIZE 0.125 0.221 0.59
TEMP -100
BOND $H
CONF
list 4
fmap 2
acta
OMIT -7 -2 11
OMIT 1 -2 1
OMIT -2 0 1
REM <olex2.extras>
REM <HklSrc "%.\\MRC1978.hkl">
REM </olex2.extras>

WGHT    0.068500    2.533700
FVAR       0.31283   0.61107   0.41368
AL1   3    0.226657    0.194022    0.847174    11.00000    0.03936    0.02129 =
         0.02555    0.00614    0.01569    0.00740
O30   5    0.362883    0.205793    0.866089    11.00000    0.04437    0.04456 =
         0.04830    0.01501    0.01194    0.01750
O35   5    0.135187    0.232911    0.721486    11.00000    0.05559    0.06107 =
         0.05226    0.02068   -0.00052    0.02503
N1    4    0.129267    0.076676    0.837910    11.00000    0.02995    0.02160 =
         0.02406    0.00537    0.01071    0.00969
N3    4    0.192632    0.258060    0.941505    11.00000    0.03059    0.02175 =
         0.02352    0.00566    0.00838    0.01152
C1    1    0.044491    0.060295    0.874476    11.00000    0.03150    0.02939 =
         0.03046    0.01285    0.01341    0.01036
C2    1    0.029524    0.129218    0.932482    11.00000    0.02832    0.03575 =
         0.03538    0.01610    0.01857    0.01186
AFIX  43
H2    2   -0.037914    0.111668    0.949656    11.00000   -1.20000
AFIX   0
C3    1    0.102149    0.220531    0.967878    11.00000    0.03566    0.03079 =
         0.02746    0.01060    0.01199    0.01854
C4    1   -0.040492   -0.035848    0.853955    11.00000    0.04523    0.03012 =
         0.05679    0.01587    0.02885    0.00910
AFIX 137
H4A   2   -0.004235   -0.073628    0.859185    11.00000   -1.50000
H4B   2   -0.081804   -0.059972    0.797960    11.00000   -1.50000
H4C   2   -0.090513   -0.036253    0.891422    11.00000   -1.50000
AFIX   0
C5    1    0.076122    0.277998    1.040001    11.00000    0.04848    0.04220 =
         0.03955    0.00745    0.02307    0.02000
AFIX 137
H5A   2    0.057029    0.321205    1.025111    11.00000   -1.50000
H5B   2    0.140067    0.311217    1.085250    11.00000   -1.50000
H5C   2    0.014341    0.238949    1.056550    11.00000   -1.50000
AFIX   0
C6    1    0.146803   -0.000682    0.788740    11.00000    0.03085    0.02067 =
         0.03371    0.00862    0.01736    0.00711
C7    1    0.097474   -0.045143    0.706009    11.00000    0.03326    0.02291 =
         0.03823    0.00372    0.01281    0.00583
C8    1    0.110863   -0.122515    0.662865    11.00000    0.04272    0.02977 =
         0.03804   -0.00316    0.01296    0.00699
AFIX  43
H8    2    0.077003   -0.154641    0.606766    11.00000   -1.20000
AFIX   0
C9    1    0.171581   -0.152911    0.699636    11.00000    0.04931    0.02600 =
         0.05751    0.00521    0.02342    0.01553
AFIX  43
H9    2    0.177672   -0.206646    0.669552    11.00000   -1.20000
AFIX   0
C10   1    0.223683   -0.105785    0.779968    11.00000    0.04232    0.03114 =
         0.05628    0.01650    0.02157    0.01746
AFIX  43
H10   2    0.267595   -0.126369    0.804449    11.00000   -1.20000
AFIX   0
C11   1    0.213536   -0.028223    0.826499    11.00000    0.03883    0.02728 =
         0.03917    0.01413    0.02100    0.01178
C12   1    0.033766   -0.011445    0.661887    11.00000    0.04258    0.03651 =
         0.03337   -0.00172    0.00125    0.01117
AFIX  13
H12   2    0.032298    0.043383    0.702630    11.00000   -1.20000
AFIX   0
C13   1    0.091447    0.017078    0.597163    11.00000    0.06631    0.05130 =
         0.03404    0.00985    0.00541    0.01899
AFIX 137
H13A  2    0.087180   -0.036682    0.553459    11.00000   -1.50000
H13B  2    0.168288    0.059245    0.621920    11.00000   -1.50000
H13C  2    0.055787    0.046923    0.574693    11.00000   -1.50000
AFIX   0
C14   1   -0.085345   -0.081827    0.622192    11.00000    0.04593    0.05637 =
         0.06650    0.00594   -0.00236    0.01181
AFIX 137
H14A  2   -0.123225   -0.097558    0.664167    11.00000   -1.50000
H14B  2   -0.086094   -0.136462    0.582095    11.00000   -1.50000
H14C  2   -0.122490   -0.056236    0.595062    11.00000   -1.50000
AFIX   0
C15   1    0.273419    0.022545    0.914666    11.00000    0.05438    0.04183 =
         0.03945    0.01724    0.01532    0.02857
AFIX  13
H15   2    0.279429    0.085508    0.930355    11.00000   -1.20000
AFIX   0
C16   1    0.209944   -0.018440    0.970890    11.00000    0.08327    0.12423 =
         0.06231    0.05966    0.03366    0.04931
AFIX 137
H16A  2    0.197847   -0.081829    0.954972    11.00000   -1.50000
H16B  2    0.139315   -0.015639    0.966752    11.00000   -1.50000
H16C  2    0.251814    0.015768    1.027133    11.00000   -1.50000
AFIX   0
C17   1    0.389091    0.031000    0.928191    11.00000    0.06113    0.06353 =
         0.05505    0.01227    0.01213    0.03036
AFIX 137
H17A  2    0.427219    0.054099    0.889333    11.00000   -1.50000
H17B  2    0.386579   -0.028680    0.920166    11.00000   -1.50000
H17C  2    0.428129    0.073037    0.983805    11.00000   -1.50000
AFIX   0
C18   1    0.272610    0.349829    0.990205    11.00000    0.03260    0.02445 =
         0.02482    0.00177    0.00928    0.01244
C19   1    0.352372    0.361513    1.052212    11.00000    0.04045    0.02994 =
         0.02627    0.00226    0.00954    0.01787
C20   1    0.431217    0.449265    1.096825    11.00000    0.04113    0.04120 =
         0.03100   -0.00225    0.00055    0.01541
AFIX  43
H20   2    0.486378    0.458690    1.138839    11.00000   -1.20000
AFIX   0
C21   1    0.431491    0.522718    1.081776    11.00000    0.04400    0.02962 =
         0.04268   -0.00284    0.00410    0.00794
AFIX  43
H21   2    0.485945    0.582089    1.113307    11.00000   -1.20000
AFIX   0
C22   1    0.352759    0.509718    1.021045    11.00000    0.05415    0.02254 =
         0.05071    0.00654    0.01067    0.01350
AFIX  43
H22   2    0.353642    0.560812    1.010883    11.00000   -1.20000
AFIX   0
C23   1    0.270646    0.423057    0.973263    11.00000    0.04202    0.02641 =
         0.03501    0.00840    0.01046    0.01449
C24   1    0.354427    0.283302    1.072505    11.00000    0.05259    0.04064 =
         0.02971    0.00478   -0.00170    0.02332
AFIX  13
H24   2    0.295342    0.225885    1.031798    11.00000   -1.20000
AFIX   0
C25   1    0.462935    0.277793    1.066555    11.00000    0.08352    0.07751 =
         0.04683    0.01902    0.01163    0.05679
AFIX 137
H25A  2    0.521837    0.332026    1.107892    11.00000   -1.50000
H25B  2    0.477243    0.274096    1.012349    11.00000   -1.50000
H25C  2    0.459519    0.223713    1.075597    11.00000   -1.50000
AFIX   0
C26   1    0.331766    0.289603    1.157009    11.00000    0.08874    0.08240 =
         0.05749    0.04061    0.02841    0.05354
AFIX 137
H26A  2    0.263256    0.295386    1.161167    11.00000   -1.50000
H26B  2    0.391884    0.342774    1.198386    11.00000   -1.50000
H26C  2    0.325621    0.234692    1.165686    11.00000   -1.50000
AFIX   0
C27   1    0.184419    0.412624    0.907591    11.00000    0.04968    0.03364 =
         0.05080    0.01607    0.00486    0.01753
AFIX  13
H27   2    0.137290    0.346330    0.877708    11.00000   -1.20000
AFIX   0
C28   1    0.110847    0.456898    0.944195    11.00000    0.06496    0.06216 =
         0.07300    0.02781    0.01480    0.03871
AFIX 137
H28A  2    0.155619    0.521782    0.975055    11.00000   -1.50000
H28B  2    0.074075    0.428193    0.980538    11.00000   -1.50000
H28C  2    0.056013    0.448903    0.900293    11.00000   -1.50000
AFIX   0
C29   1    0.236692    0.452376    0.846093    11.00000    0.07229    0.05057 =
         0.05768    0.02965    0.01129    0.02467
AFIX 137
H29A  2    0.281092    0.422121    0.821660    11.00000   -1.50000
H29B  2    0.283192    0.517510    0.874001    11.00000   -1.50000
H29C  2    0.179162    0.442873    0.803359    11.00000   -1.50000
AFIX   0
C31   1    0.433882    0.225322    0.821172    11.00000    0.02638    0.02817 =
         0.05898    0.00187    0.01125    0.00952
AFIX  43
H31   2    0.502475    0.225572    0.835626    11.00000   -1.20000
AFIX   0
C32   1    0.415822    0.245779    0.753596    11.00000    0.05669    0.04436 =
         0.05472    0.01271    0.03341    0.00974
AFIX  43
H32   2    0.472958    0.258176    0.724678    11.00000   -1.20000
AFIX   0
C33   1    0.318768    0.249817    0.723730    11.00000    0.06130    0.03795 =
         0.04496    0.01610    0.03449    0.00965
AFIX  43
H33   2    0.318513    0.268464    0.678776    11.00000   -1.20000
AFIX   0
C34   1    0.227332    0.229370    0.753986    11.00000    0.04776    0.03510 =
         0.04199    0.00965    0.00701    0.01020
C36   1    0.135382    0.259710    0.653368    11.00000    0.09523    0.09679 =
         0.06073    0.04836    0.01318    0.03549
AFIX 137
H36A  2    0.194853    0.320391    0.667368    11.00000   -1.50000
H36B  2    0.065342    0.260703    0.638672    11.00000   -1.50000
H36C  2    0.146085    0.216481    0.607180    11.00000   -1.50000
AFIX   0

N51   4    0.583259    0.247073    0.476886    11.00000    0.02914    0.02422 =
         0.02855    0.00945    0.01330    0.01153
N53   4    0.674332    0.429874    0.586877    11.00000    0.03129    0.02257 =
         0.02533    0.00836    0.01256    0.01163
C51   1    0.499260    0.239974    0.513325    11.00000    0.03283    0.02886 =
         0.02987    0.01425    0.01196    0.01252
C52   1    0.496127    0.314010    0.573263    11.00000    0.03144    0.03229 =
         0.03446    0.01490    0.01968    0.01504
AFIX  43
H52   2    0.428822    0.303505    0.590327    11.00000   -1.20000
AFIX   0
C53   1    0.579324    0.400953    0.610862    11.00000    0.03768    0.03100 =
         0.02917    0.01519    0.01767    0.01995
C54   1    0.401761    0.149363    0.492049    11.00000    0.03642    0.03216 =
         0.04906    0.01617    0.02039    0.00828
AFIX 137
H54A  2    0.352757    0.136108    0.442080    11.00000   -1.50000
H54B  2    0.362542    0.151526    0.536617    11.00000   -1.50000
H54C  2    0.426825    0.101758    0.483667    11.00000   -1.50000
AFIX   0
C55   1    0.559758    0.464140    0.682906    11.00000    0.04866    0.03891 =
         0.04484    0.01020    0.03016    0.01846
AFIX 137
H55A  2    0.624901    0.496027    0.727080    11.00000   -1.50000
H55B  2    0.497152    0.429033    0.701526    11.00000   -1.50000
H55C  2    0.544514    0.508397    0.666903    11.00000   -1.50000
AFIX   0
C56   1    0.587124    0.164057    0.425111    11.00000    0.03172    0.02008 =
         0.03369    0.00748    0.01634    0.00902
C57   1    0.643975    0.127452    0.460271    11.00000    0.03136    0.02880 =
         0.03842    0.01348    0.01420    0.01212
C58   1    0.644104    0.046410    0.411151    11.00000    0.04501    0.03076 =
         0.04918    0.01945    0.01980    0.01979
AFIX  43
H58   2    0.681828    0.019993    0.433638    11.00000   -1.20000
AFIX   0
C59   1    0.590697    0.004065    0.330854    11.00000    0.05330    0.02373 =
         0.04801    0.00879    0.02083    0.01624
AFIX  43
H59   2    0.590465   -0.051783    0.298666    11.00000   -1.20000
AFIX   0
C60   1    0.537685    0.042227    0.297019    11.00000    0.04650    0.03058 =
         0.03434    0.00560    0.01254    0.01322
AFIX  43
H60   2    0.501709    0.012567    0.241240    11.00000   -1.20000
AFIX   0
C61   1    0.535466    0.123694    0.342781    11.00000    0.03391    0.02643 =
         0.03570    0.00980    0.01358    0.01035
C62   1    0.703156    0.172979    0.549433    11.00000    0.04326    0.03766 =
         0.03937    0.01623    0.01495    0.02157
AFIX  13
H62   2    0.719075    0.238539    0.566917    11.00000   -1.20000
AFIX   0
C63   1    0.631507    0.134602    0.603560    11.00000    0.06035    0.10544 =
         0.04601    0.03547    0.02036    0.03220
AFIX 137
H63A  2    0.565819    0.144951    0.599413    11.00000   -1.50000
H63B  2    0.672394    0.164869    0.660165    11.00000   -1.50000
H63C  2    0.610271    0.069326    0.585881    11.00000   -1.50000
AFIX   0
C64   1    0.812156    0.168672    0.563020    11.00000    0.05436    0.07174 =
         0.05038    0.02396    0.01242    0.03512
AFIX 137
H64A  2    0.799257    0.105862    0.552750    11.00000   -1.50000
H64B  2    0.851828    0.206970    0.619331    11.00000   -1.50000
H64C  2    0.855593    0.190410    0.525732    11.00000   -1.50000
AFIX   0
C65   1    0.481169    0.165680    0.301763    11.00000    0.04277    0.03369 =
         0.03503    0.00571    0.00755    0.01707
AFIX  13
H65   2    0.485566    0.221942    0.344360    11.00000   -1.20000
AFIX   0
C66   1    0.543191    0.193578    0.238476    11.00000    0.05669    0.04523 =
         0.04162    0.01810    0.00841    0.02204
AFIX 137
H66A  2    0.620757    0.231852    0.263988    11.00000   -1.50000
H66B  2    0.513093    0.227522    0.217239    11.00000   -1.50000
H66C  2    0.535393    0.139204    0.193722    11.00000   -1.50000
AFIX   0
C67   1    0.360235    0.103494    0.262285    11.00000    0.04654    0.05705 =
         0.06427    0.01941    0.00377    0.01702
AFIX 137
H67A  2    0.353507    0.047641    0.220177    11.00000   -1.50000
H67B  2    0.329151    0.134571    0.237619    11.00000   -1.50000
H67C  2    0.320700    0.088497    0.303811    11.00000   -1.50000
AFIX   0
C68   1    0.762352    0.517484    0.637414    11.00000    0.03339    0.02688 =
         0.02669    0.00796    0.01575    0.01218
C69   1    0.770187    0.595861    0.624629    11.00000    0.04005    0.02663 =
         0.03019    0.00813    0.01718    0.01491
C70   1    0.856590    0.678209    0.674167    11.00000    0.05114    0.02730 =
         0.04255    0.01315    0.02032    0.01458
AFIX  43
H70   2    0.863775    0.732185    0.666735    11.00000   -1.20000
AFIX   0
C71   1    0.931229    0.683369    0.733133    11.00000    0.04193    0.03187 =
         0.03860    0.00438    0.01256    0.00425
AFIX  43
H71   2    0.989396    0.740306    0.766004    11.00000   -1.20000
AFIX   0
C72   1    0.921719    0.605525    0.744703    11.00000    0.03564    0.04567 =
         0.03414    0.00934    0.00819    0.01380
AFIX  43
H72   2    0.973602    0.609689    0.786022    11.00000   -1.20000
AFIX   0
C73   1    0.838084    0.521328    0.697339    11.00000    0.03802    0.03233 =
         0.03233    0.01082    0.01465    0.01503
C74   1    0.688698    0.594879    0.561840    11.00000    0.05557    0.03402 =
         0.03942    0.01787    0.01507    0.02089
AFIX  13
H74   2    0.630574    0.531315    0.534524    11.00000   -1.20000
AFIX   0
C75   1    0.633876    0.656298    0.601754    11.00000    0.07872    0.07192 =
         0.05546    0.03142    0.02580    0.05257
AFIX 137
H75A  2    0.603074    0.639489    0.645820    11.00000   -1.50000
H75B  2    0.575362    0.648565    0.560876    11.00000   -1.50000
H75C  2    0.688420    0.719796    0.623882    11.00000   -1.50000
AFIX   0
C76   1    0.743138    0.625513    0.496958    11.00000    0.07993    0.04532 =
         0.04486    0.02100    0.02251    0.03164
AFIX 137
H76A  2    0.798547    0.688567    0.522358    11.00000   -1.50000
H76B  2    0.687825    0.620950    0.455513    11.00000   -1.50000
H76C  2    0.777928    0.586653    0.471425    11.00000   -1.50000
AFIX   0
C77   1    0.829907    0.437933    0.713573    11.00000    0.05113    0.04120 =
         0.04520    0.01953    0.00322    0.01799
AFIX  13
H77   2    0.774335    0.383207    0.667868    11.00000   -1.20000
AFIX   0
C78   1    0.937539    0.430343    0.716758    11.00000    0.06992    0.06186 =
         0.06075    0.02419    0.00838    0.04040
AFIX 137
H78A  2    0.961208    0.429104    0.665495    11.00000   -1.50000
H78B  2    0.927795    0.374386    0.724842    11.00000   -1.50000
H78C  2    0.993046    0.482644    0.761990    11.00000   -1.50000
AFIX   0
C79   1    0.790564    0.438179    0.792460    11.00000    0.14220    0.13267 =
         0.13566    0.11197    0.09431    0.09593
AFIX 137
H79A  2    0.842328    0.492595    0.837982    11.00000   -1.50000
H79B  2    0.785809    0.384041    0.802045    11.00000   -1.50000
H79C  2    0.718325    0.438057    0.787939    11.00000   -1.50000
AFIX   0
PART 1
AL2   3    0.685345    0.361313    0.482265    21.00000    0.02912    0.02484 =
         0.02879    0.00795    0.01421    0.00968
O80   5    0.638962    0.393610    0.408922    21.00000    0.04549    0.04210 =
         0.03401    0.01862    0.01336    0.01534
O85   5    0.887533    0.350012    0.507396    21.00000    0.02887    0.04500 =
         0.06628    0.01370    0.01968    0.01534
C81   1    0.695160    0.420056    0.355191    21.00000    0.05990    0.03892 =
         0.03357    0.02097    0.00724    0.00400
AFIX  43
H81   2    0.662380    0.437189    0.318337    21.00000   -1.20000
AFIX   0
C82   1    0.794972    0.423853    0.350189    21.00000    0.06452    0.03861 =
         0.03619    0.01532    0.02591    0.01226
AFIX  43
H82   2    0.826823    0.443981    0.309738    21.00000   -1.20000
AFIX   0
C83   1    0.859471    0.400633    0.399689    21.00000    0.03278    0.03252 =
         0.03672    0.00149    0.01570    0.00243
AFIX  43
H83   2    0.928899    0.405851    0.389028    21.00000   -1.20000
AFIX   0
C84   1    0.825853    0.371851    0.460423    21.00000    0.03380    0.02865 =
         0.04267    0.00223    0.01329    0.00867
C86   1    0.994025    0.360411    0.492503    21.00000    0.03091    0.04359 =
         0.08217   -0.00202    0.01280    0.01359
AFIX 137
H86A  2    0.986907    0.323957    0.435613    21.00000   -1.50000
H86B  2    1.026993    0.339951    0.528354    21.00000   -1.50000
H86C  2    1.040620    0.424399    0.503413    21.00000   -1.50000
AFIX   0
PART 0
PART 2
AL2A  3    0.707959    0.359898    0.495979   -21.00000    0.03887    0.02051 =
         0.02333    0.00627    0.01494    0.00836
O80A  5    0.832247    0.356683    0.521817   -21.00000    0.02849    0.04870 =
         0.03881    0.01428    0.01853    0.01622
O85A  5    0.647340    0.408128    0.364963   -21.00000    0.04833    0.03335 =
         0.03739    0.01287    0.01446    0.01257
C81A  1    0.914826    0.373963    0.482909   -21.00000    0.01498    0.03100 =
         0.03976    0.00066    0.01038    0.00674
AFIX  43
H81A  2    0.978120    0.369149    0.502223   -21.00000   -1.20000
AFIX   0
C82A  1    0.912582    0.397792    0.417851   -21.00000    0.02635    0.03540 =
         0.03665    0.00234    0.01458    0.00446
AFIX  43
H82A  2    0.976470    0.409769    0.395908   -21.00000   -1.20000
AFIX   0
C83A  1    0.824052    0.407580    0.376636   -21.00000    0.03746    0.03276 =
         0.02151    0.01364    0.01364    0.01131
AFIX  43
H83A  2    0.832862    0.422031    0.329330   -21.00000   -1.20000
AFIX   0
C84A  1    0.729750    0.396874    0.403157   -21.00000    0.03457    0.02201 =
         0.02950    0.00160    0.00590    0.00516
C86A  1    0.665519    0.439092    0.298844   -21.00000    0.09208    0.05416 =
         0.03951    0.02459    0.02117    0.03321
AFIX 137
H86D  2    0.671799    0.392695    0.252887   -21.00000   -1.50000
H86E  2    0.733187    0.495323    0.316317   -21.00000   -1.50000
H86F  2    0.604006    0.450441    0.282100   -21.00000   -1.50000
AFIX   0

PART 0
C91   1    0.864077    0.122317    0.751178    11.00000    0.08670    0.08196 =
         0.09262    0.04514    0.01648    0.04273
AFIX 137
H91A  2    0.794500    0.086842    0.711248    11.00000   -1.50000
H91B  2    0.874970    0.085448    0.780082    11.00000   -1.50000
H91C  2    0.924041    0.140357    0.723129    11.00000   -1.50000
AFIX   0
C92   1    0.862153    0.204087    0.810017    11.00000    0.07287    0.08080 =
         0.08446    0.03839    0.01465    0.03037
AFIX  23
H92A  2    0.847190    0.239206    0.779973    11.00000   -1.20000
H92B  2    0.935249    0.242610    0.846555    11.00000   -1.20000
AFIX   0
C93   1    0.777782    0.183305    0.860967    11.00000    0.10859    0.08329 =
         0.11016    0.05105    0.03011    0.03567
AFIX  23
H93A  2    0.705277    0.142362    0.824180    11.00000   -1.20000
H93B  2    0.794796    0.150435    0.892678    11.00000   -1.20000
AFIX   0
C94   1    0.771038    0.265535    0.918861    11.00000    0.10027    0.11101 =
         0.13025    0.03653    0.04060    0.04777
AFIX  23
H94A  2    0.846028    0.310531    0.949171    11.00000   -1.20000
H94B  2    0.743190    0.292811    0.886406    11.00000   -1.20000
AFIX   0
C95   1    0.702455    0.250507    0.978037    11.00000    0.14287    0.15982 =
         0.08925    0.04897    0.04052    0.05124
PART 1
AFIX  23
H95A  2    0.650213    0.185918    0.961350    31.00000   -1.20000
H95B  2    0.662095    0.288432    0.987326    31.00000   -1.20000
AFIX  23
PART 0
PART 2
H95C  2    0.694661    0.307725    0.999949   -31.00000   -1.20000
H95D  2    0.630034    0.204754    0.943391   -31.00000   -1.20000
AFIX   0
PART 0
PART 1
C96   1    0.791707    0.281181    1.053313    31.00000    0.08995    0.09081 =
         0.08332    0.04623    0.02422    0.02798
AFIX  23
H96A  2    0.827757    0.239979    1.041777    31.00000   -1.20000
H96B  2    0.847762    0.342859    1.062599    31.00000   -1.20000
AFIX   0
C97   1    0.749198    0.282330    1.130148    31.00000    0.08294    0.10443 =
         0.07397    0.03824    0.02659    0.04963
AFIX 137
H97A  2    0.690137    0.222619    1.120501    31.00000   -1.50000
H97B  2    0.721280    0.328348    1.145813    31.00000   -1.50000
H97C  2    0.808602    0.296768    1.173972    31.00000   -1.50000
AFIX   0
PART 0
PART 2
C96A  1    0.707541    0.225391    1.047668   -31.00000    0.08596    0.11689 =
         0.12231    0.06987    0.02384    0.03633
AFIX  23
H96C  2    0.715054    0.167861    1.031636   -31.00000   -1.20000
H96D  2    0.638706    0.215321    1.067290   -31.00000   -1.20000
AFIX   0
C97A  1    0.802973    0.298317    1.115545   -31.00000    0.07024    0.10788 =
         0.07040    0.01982    0.01155    0.04061
AFIX 137
H97D  2    0.869218    0.316383    1.093689   -31.00000   -1.50000
H97E  2    0.813643    0.274825    1.157419   -31.00000   -1.50000
H97F  2    0.787933    0.351025    1.139534   -31.00000   -1.50000
AFIX   0
HKLF 4


REM  mrc1978_a.res in P-1
REM wR2 = 0.1886, GooF = S = 1.046, Restrained GooF = 1.050 for all data
REM R1 = 0.0705 for 9163 Fo > 4sig(Fo) and 0.1127 for all 14007 data
REM 884 parameters refined using 39 restraints

END

WGHT      0.0689      2.5243

REM Highest difference peak  0.963,  deepest hole -0.431,  1-sigma level  0.052
Q1    1   0.1256  0.2110  0.7686  11.00000  0.05    0.96
Q2    1   0.3423  0.2277  0.8018  11.00000  0.05    0.70
Q3    1   0.7166  0.2882  1.0598  11.00000  0.05    0.42
Q4    1   0.2626  0.2675  0.6923  11.00000  0.05    0.42
Q5    1   0.7008  0.1867  0.9735  11.00000  0.05    0.39
Q6    1   0.7814  0.2178  0.9410  11.00000  0.05    0.35
Q7    1   0.7816  0.2426  0.9864  11.00000  0.05    0.29
Q8    1   0.7019  0.1809  0.8956  11.00000  0.05    0.27
Q9    1  -0.0318 -0.0516  0.9111  11.00000  0.05    0.26
Q10   1   0.1387  0.3435  1.0625  11.00000  0.05    0.24
;
_shelx_res_checksum              95767
_olex2_date_sample_data_collection 2019-07-23
_olex2_submission_special_instructions 'No special instructions were received'
_oxdiff_exptl_absorpt_empirical_details 
;
Empirical correction (ABSPACK) includes:
- Absorption correction using spherical harmonics
- Frame scaling
;
_oxdiff_exptl_absorpt_empirical_full_max 1.056
_oxdiff_exptl_absorpt_empirical_full_min 0.953
_exptl_crystal_recrystallization_method 
'Re-crystallisation from solvent: heptane'
_chemical_properties_physical    Air-sensitive,Moisture-sensitive


#===END

####################################################################### 
# 
# This file contains crystal structure data downloaded from the 
# Cambridge Structural Database (CSD) hosted by the Cambridge 
# Crystallographic Data Centre (CCDC).
# 
# Full information about CCDC data access policies and citation 
# guidelines are available at http://www.ccdc.cam.ac.uk/access/V1 
# 
# Audit and citation data items may have been added by the CCDC. 
# Please retain this information to preserve the provenance of 
# this file and to allow appropriate attribution of the data. 
# 
#######################################################################

data_5e
_database_code_depnum_ccdc_archive 'CCDC 1973123'
_audit_update_record             
;
2019-12-19 deposited with the CCDC.	2020-07-16 downloaded from the CCDC.
;
_audit_creation_date             2019-05-21
_audit_creation_method           
;
Olex2 1.2
(compiled 2018.05.29 svn.r3508 for OlexSys, GUI svn.r5506)
;
_shelx_SHELXL_version_number     2018/3
_chemical_name_common            ?
_chemical_name_systematic        ?
_chemical_formula_moiety         'C33 H47 Al N2 O'
_chemical_formula_sum            'C33 H47 Al N2 O'
_chemical_formula_weight         514.70
_chemical_melting_point          ?
_chemical_oxdiff_formula         'C33 H47 Al N2 O'
_chemical_oxdiff_usercomment     TH342
loop_
_atom_type_symbol
_atom_type_description
_atom_type_scat_dispersion_real
_atom_type_scat_dispersion_imag
_atom_type_scat_source
C C 0.0033 0.0016 'International Tables Vol C Tables 4.2.6.8 and 6.1.1.4'
H H 0.0000 0.0000 'International Tables Vol C Tables 4.2.6.8 and 6.1.1.4'
N N 0.0061 0.0033 'International Tables Vol C Tables 4.2.6.8 and 6.1.1.4'
O O 0.0106 0.0060 'International Tables Vol C Tables 4.2.6.8 and 6.1.1.4'
Al Al 0.0645 0.0514 'International Tables Vol C Tables 4.2.6.8 and 6.1.1.4'

_shelx_space_group_comment       
;
The symmetry employed for this shelxl refinement is uniquely defined
by the following loop, which should always be used as a source of
symmetry information in preference to the above space-group names.
They are only intended as comments.
;
_space_group_crystal_system      monoclinic
_space_group_IT_number           14
_space_group_name_H-M_alt        'P 1 21/c 1'
_space_group_name_Hall           '-P 2ybc'
loop_
_space_group_symop_operation_xyz
'x, y, z'
'-x, y+1/2, -z+1/2'
'-x, -y, -z'
'x, -y-1/2, z-1/2'

_cell_length_a                   10.8627(3)
_cell_length_b                   12.5842(4)
_cell_length_c                   22.6057(7)
_cell_angle_alpha                90
_cell_angle_beta                 97.098(3)
_cell_angle_gamma                90
_cell_volume                     3066.48(16)
_cell_formula_units_Z            4
_cell_measurement_reflns_used    2916
_cell_measurement_temperature    173.00(10)
_cell_measurement_theta_max      27.1620
_cell_measurement_theta_min      2.7240
_shelx_estimated_absorpt_T_max   ?
_shelx_estimated_absorpt_T_min   ?
_exptl_absorpt_coefficient_mu    0.093
_exptl_absorpt_correction_T_max  0.987
_exptl_absorpt_correction_T_min  0.974
_exptl_absorpt_correction_type   analytical
_exptl_absorpt_process_details   
;
CrysAlisPro 1.171.38.43 (Rigaku Oxford Diffraction, 2015)
Analytical numeric absorption correction using a multifaceted crystal
			model based on expressions derived by R.C. Clark & J.S. Reid.
(Clark, R. C. & Reid, J. S. (1995). Acta Cryst. A51, 887-897)
Empirical absorption correction using spherical harmonics,
 implemented in SCALE3 ABSPACK scaling algorithm.
;
_exptl_absorpt_special_details   ?
_exptl_crystal_colour            colourless
_exptl_crystal_colour_primary    colourless
_exptl_crystal_density_diffrn    1.115
_exptl_crystal_density_meas      ?
_exptl_crystal_density_method    ?
_exptl_crystal_description       block
_exptl_crystal_F_000             1120
loop_
_exptl_crystal_face_index_h
_exptl_crystal_face_index_k
_exptl_crystal_face_index_l
_exptl_crystal_face_perp_dist
1 0 -5 0.1803
-4 -5 -2 0.0640
1 -1 0 0.1127
-1 1 0 0.1324
4 -15 -17 0.1290
9 13 -11 0.0965
0 -1 -5 0.1721
-1 5 -4 0.1313
1 -3 5 0.1767
5 2 1 0.0836
3 5 1 0.1249
-2 5 1 0.1340
-1 1 5 0.1674
-1 -1 5 0.1738

_exptl_crystal_size_max          0.399
_exptl_crystal_size_mid          0.245
_exptl_crystal_size_min          0.192
loop_
_exptl_oxdiff_crystal_face_indexfrac_h
_exptl_oxdiff_crystal_face_indexfrac_k
_exptl_oxdiff_crystal_face_indexfrac_l
_exptl_oxdiff_crystal_face_x
_exptl_oxdiff_crystal_face_y
_exptl_oxdiff_crystal_face_z
0.9991 -0.0001 -4.9978 -0.0225 -0.1609 0.0184
-3.9984 -4.9969 -1.9998 -0.2860 0.0864 0.2596
0.9995 -0.9994 0.0000 0.0571 -0.0198 0.0620
-0.9995 0.9994 -0.0000 -0.0571 0.0198 -0.0620
3.9965 -14.9908 -16.9933 -0.0813 -0.4615 0.9040
8.9951 12.9916 -10.9939 0.3930 -0.6227 -0.6439
-0.0005 -0.9995 -4.9979 -0.0850 -0.1275 0.0681
-0.9999 4.9968 -3.9981 -0.1121 -0.1147 -0.2756
1.0000 -2.9980 4.9978 0.1340 0.1280 0.1614
4.9978 1.9988 1.0001 0.3212 -0.1196 -0.0835
2.9988 4.9969 1.0001 0.2097 -0.0867 -0.2633
-1.9990 4.9968 0.9997 -0.0896 0.0462 -0.2940
-0.9991 0.9994 4.9979 0.0252 0.1541 -0.0742
-0.9991 -0.9993 4.9978 0.0197 0.1677 0.0375

_exptl_transmission_factor_max   ?
_exptl_transmission_factor_min   ?
_diffrn_reflns_av_R_equivalents  0.0307
_diffrn_reflns_av_unetI/netI     0.0559
_diffrn_reflns_Laue_measured_fraction_full 0.988
_diffrn_reflns_Laue_measured_fraction_max 0.803
_diffrn_reflns_limit_h_max       14
_diffrn_reflns_limit_h_min       -12
_diffrn_reflns_limit_k_max       16
_diffrn_reflns_limit_k_min       -8
_diffrn_reflns_limit_l_max       30
_diffrn_reflns_limit_l_min       -17
_diffrn_reflns_number            10403
_diffrn_reflns_point_group_measured_fraction_full 0.988
_diffrn_reflns_point_group_measured_fraction_max 0.803
_diffrn_reflns_theta_full        25.242
_diffrn_reflns_theta_max         28.263
_diffrn_reflns_theta_min         2.432
_diffrn_ambient_environment      N~2~
_diffrn_ambient_temperature      173.00(10)
_diffrn_detector                 'CCD plate'
_diffrn_detector_area_resol_mean 16.0382
_diffrn_detector_type            Eos
_diffrn_measured_fraction_theta_full 0.988
_diffrn_measured_fraction_theta_max 0.803
_diffrn_measurement_details      
;
List of Runs (angles in degrees, time in seconds):

  # Type    Start    End  Width  t~exp~   \w     \q     \k     \f   Frames
#--------------------------------------------------------------------------
  1  \w     -1.00  80.00   1.00   16.07    --   14.27  57.00-150.00   81
  2  \w      0.00  79.00   1.00   16.07    --   14.27  57.00 -60.00   79
;
_diffrn_measurement_device       'four-circle diffractometer'
_diffrn_measurement_device_type  'Xcalibur, Eos'
_diffrn_measurement_method       '\w scans'
_diffrn_orient_matrix_type       
'CrysAlisPro convention (1999,Acta A55,543-557)'
_diffrn_orient_matrix_UB_11      0.0598829000
_diffrn_orient_matrix_UB_12      0.0027241000
_diffrn_orient_matrix_UB_13      0.0164662000
_diffrn_orient_matrix_UB_21      -0.0265962000
_diffrn_orient_matrix_UB_22      -0.0067698000
_diffrn_orient_matrix_UB_23      0.0268764000
_diffrn_orient_matrix_UB_31      0.0061354000
_diffrn_orient_matrix_UB_32      -0.0558871000
_diffrn_orient_matrix_UB_33      -0.0024524000
_diffrn_radiation_monochromator  graphite
_diffrn_radiation_probe          x-ray
_diffrn_radiation_type           MoK\a
_diffrn_radiation_wavelength     0.71073
_diffrn_source                   'fine-focus sealed X-ray tube'
_diffrn_source_type              'Enhance (Mo) X-ray Source'
_reflns_Friedel_coverage         0.000
_reflns_Friedel_fraction_full    .
_reflns_Friedel_fraction_max     .
_reflns_number_gt                4571
_reflns_number_total             6108
_reflns_odcompleteness_completeness 98.68
_reflns_odcompleteness_iscentric 1
_reflns_odcompleteness_theta     24.97
_reflns_special_details          
;
 Reflections were merged by SHELXL according to the crystal
 class for the calculation of statistics and refinement.
 
 _reflns_Friedel_fraction is defined as the number of unique
 Friedel pairs measured divided by the number that would be
 possible theoretically, ignoring centric projections and
 systematic absences.
;
_reflns_threshold_expression     'I > 2\s(I)'
_computing_cell_refinement       'CrysAlisPro 1.171.38.43 (Rigaku OD, 2015)'
_computing_data_collection       'CrysAlisPro 1.171.38.43 (Rigaku OD, 2015)'
_computing_data_reduction        'CrysAlisPro 1.171.38.43 (Rigaku OD, 2015)'
_computing_molecular_graphics    'Olex2 (Dolomanov et al., 2009)'
_computing_publication_material  'Olex2 (Dolomanov et al., 2009)'
_computing_structure_refinement  'ShelXL (Sheldrick, 2015)'
_computing_structure_solution    'ShelXT (Sheldrick, 2015)'
_refine_diff_density_max         0.294
_refine_diff_density_min         -0.347
_refine_diff_density_rms         0.061
_refine_ls_extinction_coef       .
_refine_ls_extinction_method     none
_refine_ls_goodness_of_fit_ref   1.029
_refine_ls_hydrogen_treatment    constr
_refine_ls_matrix_type           full
_refine_ls_number_parameters     390
_refine_ls_number_reflns         6108
_refine_ls_number_restraints     12
_refine_ls_R_factor_all          0.0754
_refine_ls_R_factor_gt           0.0509
_refine_ls_restrained_S_all      1.030
_refine_ls_shift/su_max          0.000
_refine_ls_shift/su_mean         0.000
_refine_ls_structure_factor_coef Fsqd
_refine_ls_weighting_details     
'w=1/[\s^2^(Fo^2^)+(0.0522P)^2^+0.9609P] where P=(Fo^2^+2Fc^2^)/3'
_refine_ls_weighting_scheme      calc
_refine_ls_wR_factor_gt          0.1135
_refine_ls_wR_factor_ref         0.1259
_refine_special_details          ?
_olex2_refinement_description    
;
1. Fixed Uiso
 At 1.2 times of:
  All C(H) groups, All C(H,H) groups
 At 1.5 times of:
  All C(H,H,H) groups
2. Restrained distances
 Al1-O30
 1.74 with sigma of 0.02
 Al1-O30A
 1.74 with sigma of 0.02
 Al1-C34
 1.96 with sigma of 0.02
 Al1-C34A
 1.96 with sigma of 0.02
 O30A-C31A
 0.01 with sigma of 1.43
 C31A-C32A
 0.01 with sigma of 1.34
 C32A-C33A
 0.01 with sigma of 1.54
 C33A-C34A
 0.01 with sigma of 1.54
 O30-C31
 0.01 with sigma of 1.43
 C31-C32
 0.01 with sigma of 1.34
 C32-C33
 0.01 with sigma of 1.54
 C33-C34
 0.01 with sigma of 1.54
3. Others
 Sof(O30A)=Sof(C31A)=Sof(H31C)=Sof(H31D)=Sof(C32A)=Sof(H32C)=Sof(H32D)=
 Sof(C33A)=Sof(H33A)=Sof(C34A)=Sof(H34A)=1-FVAR(1)
 Sof(O30)=Sof(C31)=Sof(H31A)=Sof(H31B)=Sof(C32)=Sof(H32A)=Sof(H32B)=Sof(C33)=
 Sof(H33)=Sof(C34)=Sof(H34)=FVAR(1)
4.a Ternary CH refined with riding coordinates:
 C12(H12), C15(H15), C24(H24), C27(H27)
4.b Secondary CH2 refined with riding coordinates:
 C31(H31A,H31B), C32(H32A,H32B), C31A(H31C,H31D), C32A(H32C,H32D)
4.c Aromatic/amide H refined with riding coordinates:
 C2(H2), C8(H8), C9(H9), C10(H10), C20(H20), C21(H21), C22(H22), C33(H33),
 C34(H34), C33A(H33A), C34A(H34A)
4.d Idealised Me refined as rotating group:
 C4(H4A,H4B,H4C), C5(H5A,H5B,H5C), C13(H13A,H13B,H13C), C14(H14A,H14B,H14C),
 C16(H16A,H16B,H16C), C17(H17A,H17B,H17C), C25(H25A,H25B,H25C), C26(H26A,H26B,
 H26C), C28(H28A,H28B,H28C), C29(H29A,H29B,H29C)
;
_atom_sites_solution_hydrogens   geom
_atom_sites_solution_primary     dual
_atom_sites_solution_secondary   ?
loop_
_atom_site_label
_atom_site_type_symbol
_atom_site_fract_x
_atom_site_fract_y
_atom_site_fract_z
_atom_site_U_iso_or_equiv
_atom_site_adp_type
_atom_site_occupancy
_atom_site_site_symmetry_order
_atom_site_calc_flag
_atom_site_refinement_flags_posn
_atom_site_refinement_flags_adp
_atom_site_refinement_flags_occupancy
_atom_site_disorder_assembly
_atom_site_disorder_group
Al1 Al 0.68825(5) 0.31597(4) 0.37862(2) 0.02385(15) Uani 1 1 d D . . . .
N1 N 0.69719(13) 0.28808(11) 0.29644(6) 0.0234(3) Uani 1 1 d . . . . .
N3 N 0.80285(13) 0.20957(12) 0.40904(6) 0.0254(3) Uani 1 1 d . . . . .
C1 C 0.73452(15) 0.19431(14) 0.27732(8) 0.0250(4) Uani 1 1 d . . . . .
C2 C 0.78981(16) 0.11629(14) 0.31596(8) 0.0270(4) Uani 1 1 d . . . . .
H2 H 0.802354 0.049100 0.298504 0.032 Uiso 1 1 calc R . . . .
C3 C 0.82877(16) 0.12487(14) 0.37688(8) 0.0269(4) Uani 1 1 d . . . . .
C4 C 0.71972(19) 0.16854(16) 0.21166(8) 0.0355(5) Uani 1 1 d . . . . .
H4A H 0.638642 0.135342 0.200269 0.053 Uiso 1 1 calc GR . . . .
H4B H 0.785460 0.119461 0.203313 0.053 Uiso 1 1 calc GR . . . .
H4C H 0.725424 0.234076 0.188740 0.053 Uiso 1 1 calc GR . . . .
C5 C 0.9045(2) 0.03399(16) 0.40581(9) 0.0420(5) Uani 1 1 d . . . . .
H5A H 0.939884 0.054558 0.446160 0.063 Uiso 1 1 calc GR . . . .
H5B H 0.971554 0.016760 0.382155 0.063 Uiso 1 1 calc GR . . . .
H5C H 0.851082 -0.028337 0.407886 0.063 Uiso 1 1 calc GR . . . .
C6 C 0.65627(16) 0.37124(14) 0.25409(7) 0.0240(4) Uani 1 1 d . . . . .
C7 C 0.74212(17) 0.45100(15) 0.24381(8) 0.0279(4) Uani 1 1 d . . . . .
C8 C 0.70188(19) 0.53241(16) 0.20402(8) 0.0353(5) Uani 1 1 d . . . . .
H8 H 0.758879 0.585924 0.195573 0.042 Uiso 1 1 calc R . . . .
C9 C 0.58106(19) 0.53675(16) 0.17672(9) 0.0366(5) Uani 1 1 d . . . . .
H9 H 0.555330 0.593218 0.150143 0.044 Uiso 1 1 calc R . . . .
C10 C 0.49791(18) 0.45896(15) 0.18813(8) 0.0324(4) Uani 1 1 d . . . . .
H10 H 0.414741 0.463109 0.169480 0.039 Uiso 1 1 calc R . . . .
C11 C 0.53285(16) 0.37407(15) 0.22645(8) 0.0274(4) Uani 1 1 d . . . . .
C12 C 0.87450(17) 0.44972(16) 0.27481(8) 0.0327(4) Uani 1 1 d . . . . .
H12 H 0.872524 0.415141 0.314505 0.039 Uiso 1 1 calc R . . . .
C13 C 0.96034(19) 0.3835(2) 0.24097(11) 0.0519(6) Uani 1 1 d . . . . .
H13A H 0.928821 0.310548 0.236709 0.078 Uiso 1 1 calc GR . . . .
H13B H 1.043852 0.382897 0.263055 0.078 Uiso 1 1 calc GR . . . .
H13C H 0.963501 0.414387 0.201395 0.078 Uiso 1 1 calc GR . . . .
C14 C 0.9287(2) 0.5604(2) 0.28640(12) 0.0571(7) Uani 1 1 d . . . . .
H14A H 0.939514 0.594343 0.248363 0.086 Uiso 1 1 calc GR . . . .
H14B H 1.009292 0.554979 0.311024 0.086 Uiso 1 1 calc GR . . . .
H14C H 0.872211 0.603168 0.307276 0.086 Uiso 1 1 calc GR . . . .
C15 C 0.43761(16) 0.28923(16) 0.23552(9) 0.0318(4) Uani 1 1 d . . . . .
H15 H 0.479204 0.233595 0.262572 0.038 Uiso 1 1 calc R . . . .
C16 C 0.32945(19) 0.33469(18) 0.26476(10) 0.0424(5) Uani 1 1 d . . . . .
H16A H 0.360982 0.366352 0.303276 0.064 Uiso 1 1 calc GR . . . .
H16B H 0.270983 0.277615 0.270918 0.064 Uiso 1 1 calc GR . . . .
H16C H 0.287027 0.389249 0.238838 0.064 Uiso 1 1 calc GR . . . .
C17 C 0.3873(2) 0.2357(2) 0.17631(10) 0.0502(6) Uani 1 1 d . . . . .
H17A H 0.337241 0.286843 0.150969 0.075 Uiso 1 1 calc GR . . . .
H17B H 0.335675 0.174719 0.184270 0.075 Uiso 1 1 calc GR . . . .
H17C H 0.456740 0.211477 0.155958 0.075 Uiso 1 1 calc GR . . . .
C18 C 0.86592(17) 0.22149(15) 0.46915(8) 0.0287(4) Uani 1 1 d . . . . .
C19 C 0.80934(19) 0.18529(15) 0.51794(8) 0.0349(5) Uani 1 1 d . . . . .
C20 C 0.8752(2) 0.19763(17) 0.57456(9) 0.0438(5) Uani 1 1 d . . . . .
H20 H 0.839374 0.173176 0.608322 0.053 Uiso 1 1 calc R . . . .
C21 C 0.9905(2) 0.24415(18) 0.58285(10) 0.0482(6) Uani 1 1 d . . . . .
H21 H 1.033808 0.250586 0.621851 0.058 Uiso 1 1 calc R . . . .
C22 C 1.0432(2) 0.28142(18) 0.53452(10) 0.0459(6) Uani 1 1 d . . . . .
H22 H 1.122323 0.314591 0.540689 0.055 Uiso 1 1 calc R . . . .
C23 C 0.98264(18) 0.27139(16) 0.47666(9) 0.0357(5) Uani 1 1 d . . . . .
C24 C 0.6830(2) 0.13218(18) 0.51155(9) 0.0429(5) Uani 1 1 d . . . . .
H24 H 0.645107 0.138957 0.469102 0.051 Uiso 1 1 calc R . . . .
C25 C 0.6938(2) 0.0135(2) 0.52714(12) 0.0642(7) Uani 1 1 d . . . . .
H25A H 0.744050 -0.022072 0.499908 0.096 Uiso 1 1 calc GR . . . .
H25B H 0.610886 -0.018295 0.523229 0.096 Uiso 1 1 calc GR . . . .
H25C H 0.733464 0.005249 0.568235 0.096 Uiso 1 1 calc GR . . . .
C26 C 0.5965(2) 0.1853(2) 0.55108(12) 0.0619(7) Uani 1 1 d . . . . .
H26A H 0.625271 0.169865 0.593006 0.093 Uiso 1 1 calc GR . . . .
H26B H 0.512161 0.157876 0.540924 0.093 Uiso 1 1 calc GR . . . .
H26C H 0.596770 0.262347 0.544660 0.093 Uiso 1 1 calc GR . . . .
C27 C 1.0440(2) 0.31200(18) 0.42432(10) 0.0457(6) Uani 1 1 d . . . . .
H27 H 0.980652 0.309857 0.388262 0.055 Uiso 1 1 calc R . . . .
C28 C 1.0889(3) 0.4257(2) 0.43239(12) 0.0672(8) Uani 1 1 d . . . . .
H28A H 1.019191 0.471776 0.439003 0.101 Uiso 1 1 calc GR . . . .
H28B H 1.123639 0.448940 0.396528 0.101 Uiso 1 1 calc GR . . . .
H28C H 1.153021 0.429914 0.466852 0.101 Uiso 1 1 calc GR . . . .
C29 C 1.1523(3) 0.2414(3) 0.41190(16) 0.0908(11) Uani 1 1 d . . . . .
H29A H 1.216122 0.241977 0.446577 0.136 Uiso 1 1 calc GR . . . .
H29B H 1.187624 0.268402 0.376983 0.136 Uiso 1 1 calc GR . . . .
H29C H 1.122722 0.168557 0.404185 0.136 Uiso 1 1 calc GR . . . .
O30 O 0.5417(8) 0.2964(7) 0.3911(4) 0.0370(18) Uani 0.565(9) 1 d D . P A 1
C31 C 0.4813(13) 0.3652(10) 0.4263(6) 0.044(2) Uani 0.565(9) 1 d D . P A 1
H31A H 0.509747 0.349991 0.468710 0.053 Uiso 0.565(9) 1 calc R . P A 1
H31B H 0.391144 0.350590 0.419273 0.053 Uiso 0.565(9) 1 calc R . P A 1
C32 C 0.5024(16) 0.4825(11) 0.4146(8) 0.046(3) Uani 0.565(9) 1 d D . P A 1
H32A H 0.466697 0.499066 0.373201 0.055 Uiso 0.565(9) 1 calc R . P A 1
H32B H 0.456736 0.524908 0.441627 0.055 Uiso 0.565(9) 1 calc R . P A 1
C33 C 0.6343(11) 0.5160(13) 0.4229(6) 0.035(2) Uani 0.565(9) 1 d D . P A 1
H33 H 0.652499 0.584661 0.439106 0.042 Uiso 0.565(9) 1 calc R . P A 1
C34 C 0.7284(12) 0.4583(8) 0.4095(5) 0.0274(17) Uani 0.565(9) 1 d D . P A 1
H34 H 0.811061 0.484519 0.414620 0.033 Uiso 0.565(9) 1 calc R . P A 1
O30A O 0.7359(11) 0.4396(8) 0.3959(5) 0.036(2) Uani 0.435(9) 1 d D . P A 2
C31A C 0.6698(16) 0.5069(17) 0.4318(9) 0.040(3) Uani 0.435(9) 1 d D . P A 2
H31C H 0.701659 0.580381 0.430171 0.048 Uiso 0.435(9) 1 calc R . P A 2
H31D H 0.684554 0.482707 0.473795 0.048 Uiso 0.435(9) 1 calc R . P A 2
C32A C 0.529(2) 0.507(2) 0.4110(12) 0.050(4) Uani 0.435(9) 1 d D . P A 2
H32C H 0.489199 0.560568 0.434083 0.060 Uiso 0.435(9) 1 calc R . P A 2
H32D H 0.515523 0.527556 0.368534 0.060 Uiso 0.435(9) 1 calc R . P A 2
C33A C 0.4672(16) 0.3996(11) 0.4181(7) 0.034(3) Uani 0.435(9) 1 d D . P A 2
H33A H 0.388351 0.398032 0.432190 0.041 Uiso 0.435(9) 1 calc R . P A 2
C34A C 0.5219(12) 0.3041(12) 0.4046(6) 0.026(2) Uani 0.435(9) 1 d D . P A 2
H34A H 0.481925 0.237561 0.407750 0.032 Uiso 0.435(9) 1 calc R . P A 2

loop_
_atom_site_aniso_label
_atom_site_aniso_U_11
_atom_site_aniso_U_22
_atom_site_aniso_U_33
_atom_site_aniso_U_23
_atom_site_aniso_U_13
_atom_site_aniso_U_12
Al1 0.0253(3) 0.0250(3) 0.0218(3) -0.0033(2) 0.0050(2) 0.0025(2)
N1 0.0229(7) 0.0247(8) 0.0226(7) -0.0028(6) 0.0033(6) 0.0017(6)
N3 0.0279(8) 0.0265(8) 0.0221(8) -0.0022(6) 0.0046(6) 0.0032(6)
C1 0.0208(8) 0.0289(10) 0.0259(9) -0.0072(8) 0.0052(7) -0.0027(8)
C2 0.0293(9) 0.0227(9) 0.0294(10) -0.0065(8) 0.0056(8) 0.0014(8)
C3 0.0258(9) 0.0261(9) 0.0301(10) -0.0007(8) 0.0084(8) 0.0022(8)
C4 0.0409(11) 0.0391(11) 0.0263(10) -0.0090(9) 0.0030(9) 0.0068(9)
C5 0.0553(13) 0.0345(11) 0.0357(11) -0.0002(9) 0.0037(10) 0.0152(10)
C6 0.0279(9) 0.0272(9) 0.0180(8) -0.0029(7) 0.0066(7) 0.0019(8)
C7 0.0302(10) 0.0321(10) 0.0226(9) -0.0045(8) 0.0083(8) -0.0002(8)
C8 0.0447(12) 0.0322(11) 0.0310(10) 0.0006(9) 0.0123(9) -0.0056(9)
C9 0.0464(12) 0.0340(11) 0.0298(10) 0.0043(9) 0.0062(9) 0.0051(10)
C10 0.0312(10) 0.0363(11) 0.0297(10) 0.0001(9) 0.0038(8) 0.0066(9)
C11 0.0288(9) 0.0303(10) 0.0240(9) -0.0039(8) 0.0068(8) 0.0021(8)
C12 0.0298(10) 0.0402(11) 0.0291(10) -0.0002(9) 0.0077(8) -0.0060(9)
C13 0.0331(11) 0.0624(16) 0.0610(15) -0.0107(13) 0.0095(11) 0.0013(11)
C14 0.0405(13) 0.0522(15) 0.0758(18) -0.0141(13) -0.0036(12) -0.0109(11)
C15 0.0254(9) 0.0347(11) 0.0352(11) 0.0016(9) 0.0029(8) 0.0006(8)
C16 0.0340(11) 0.0462(13) 0.0490(13) 0.0030(10) 0.0133(10) 0.0033(10)
C17 0.0429(12) 0.0601(15) 0.0477(13) -0.0144(12) 0.0056(11) -0.0154(11)
C18 0.0343(10) 0.0274(9) 0.0233(9) -0.0024(8) 0.0000(8) 0.0080(8)
C19 0.0439(11) 0.0347(11) 0.0261(10) -0.0003(9) 0.0044(9) 0.0070(9)
C20 0.0605(14) 0.0458(13) 0.0248(10) -0.0011(9) 0.0034(10) 0.0075(11)
C21 0.0646(15) 0.0462(13) 0.0291(11) -0.0080(10) -0.0127(11) 0.0022(12)
C22 0.0490(13) 0.0422(12) 0.0421(13) -0.0025(10) -0.0117(11) -0.0046(11)
C23 0.0376(11) 0.0343(11) 0.0335(11) -0.0018(9) -0.0018(9) 0.0027(9)
C24 0.0457(12) 0.0566(14) 0.0274(10) 0.0049(10) 0.0085(10) 0.0001(11)
C25 0.0693(17) 0.0552(16) 0.0704(18) -0.0034(14) 0.0174(15) -0.0111(14)
C26 0.0636(16) 0.0689(18) 0.0585(16) 0.0086(13) 0.0288(14) 0.0050(14)
C27 0.0384(12) 0.0575(14) 0.0400(12) 0.0030(11) -0.0003(10) -0.0123(11)
C28 0.0761(18) 0.0559(16) 0.0708(18) 0.0130(14) 0.0135(15) -0.0110(14)
C29 0.092(2) 0.071(2) 0.123(3) 0.0012(19) 0.067(2) -0.0051(18)
O30 0.035(3) 0.041(2) 0.037(4) -0.004(2) 0.011(2) 0.0011(18)
C31 0.033(4) 0.054(7) 0.047(4) -0.002(5) 0.013(3) 0.010(4)
C32 0.043(7) 0.045(9) 0.051(4) -0.006(5) 0.012(4) 0.020(5)
C33 0.046(7) 0.028(3) 0.030(4) -0.011(3) -0.002(4) 0.009(5)
C34 0.028(3) 0.024(3) 0.032(5) -0.006(3) 0.009(3) 0.004(3)
O30A 0.035(3) 0.036(4) 0.039(5) -0.005(3) 0.016(3) 0.001(3)
C31A 0.040(8) 0.036(7) 0.040(6) -0.011(5) -0.007(5) -0.012(6)
C32A 0.049(10) 0.031(7) 0.071(6) -0.006(5) 0.013(6) 0.007(5)
C33A 0.024(4) 0.042(7) 0.039(5) -0.012(5) 0.011(4) 0.010(5)
C34A 0.024(4) 0.028(5) 0.028(5) 0.001(4) 0.007(4) -0.008(4)

_geom_special_details            
;
 All esds (except the esd in the dihedral angle between two l.s. planes)
 are estimated using the full covariance matrix.  The cell esds are taken
 into account individually in the estimation of esds in distances, angles
 and torsion angles; correlations between esds in cell parameters are only
 used when they are defined by crystal symmetry.  An approximate (isotropic)
 treatment of cell esds is used for estimating esds involving l.s. planes.
;
loop_
_geom_bond_atom_site_label_1
_geom_bond_atom_site_label_2
_geom_bond_distance
_geom_bond_site_symmetry_2
_geom_bond_publ_flag
Al1 N1 1.9048(15) . ?
Al1 N3 1.8984(15) . ?
Al1 O30 1.669(8) . ?
Al1 C34 1.952(10) . ?
Al1 O30A 1.670(9) . ?
Al1 C34A 1.973(11) . ?
N1 C1 1.337(2) . ?
N1 C6 1.451(2) . ?
N3 C3 1.340(2) . ?
N3 C18 1.452(2) . ?
C1 C2 1.399(3) . ?
C1 C4 1.508(2) . ?
C2 H2 0.9500 . ?
C2 C3 1.394(2) . ?
C3 C5 1.510(3) . ?
C4 H4A 0.9800 . ?
C4 H4B 0.9800 . ?
C4 H4C 0.9800 . ?
C5 H5A 0.9800 . ?
C5 H5B 0.9800 . ?
C5 H5C 0.9800 . ?
C6 C7 1.409(2) . ?
C6 C11 1.408(2) . ?
C7 C8 1.397(3) . ?
C7 C12 1.520(3) . ?
C8 H8 0.9500 . ?
C8 C9 1.381(3) . ?
C9 H9 0.9500 . ?
C9 C10 1.378(3) . ?
C10 H10 0.9500 . ?
C10 C11 1.398(3) . ?
C11 C15 1.518(3) . ?
C12 H12 1.0000 . ?
C12 C13 1.525(3) . ?
C12 C14 1.522(3) . ?
C13 H13A 0.9800 . ?
C13 H13B 0.9800 . ?
C13 H13C 0.9800 . ?
C14 H14A 0.9800 . ?
C14 H14B 0.9800 . ?
C14 H14C 0.9800 . ?
C15 H15 1.0000 . ?
C15 C16 1.529(3) . ?
C15 C17 1.537(3) . ?
C16 H16A 0.9800 . ?
C16 H16B 0.9800 . ?
C16 H16C 0.9800 . ?
C17 H17A 0.9800 . ?
C17 H17B 0.9800 . ?
C17 H17C 0.9800 . ?
C18 C19 1.403(3) . ?
C18 C23 1.406(3) . ?
C19 C20 1.396(3) . ?
C19 C24 1.517(3) . ?
C20 H20 0.9500 . ?
C20 C21 1.374(3) . ?
C21 H21 0.9500 . ?
C21 C22 1.377(3) . ?
C22 H22 0.9500 . ?
C22 C23 1.395(3) . ?
C23 C27 1.516(3) . ?
C24 H24 1.0000 . ?
C24 C25 1.535(3) . ?
C24 C26 1.528(3) . ?
C25 H25A 0.9800 . ?
C25 H25B 0.9800 . ?
C25 H25C 0.9800 . ?
C26 H26A 0.9800 . ?
C26 H26B 0.9800 . ?
C26 H26C 0.9800 . ?
C27 H27 1.0000 . ?
C27 C28 1.516(3) . ?
C27 C29 1.528(4) . ?
C28 H28A 0.9800 . ?
C28 H28B 0.9800 . ?
C28 H28C 0.9800 . ?
C29 H29A 0.9800 . ?
C29 H29B 0.9800 . ?
C29 H29C 0.9800 . ?
O30 C31 1.393(13) . ?
C31 H31A 0.9900 . ?
C31 H31B 0.9900 . ?
C31 C32 1.521(16) . ?
C32 H32A 0.9900 . ?
C32 H32B 0.9900 . ?
C32 C33 1.483(18) . ?
C33 H33 0.9500 . ?
C33 C34 1.319(18) . ?
C34 H34 0.9500 . ?
O30A C31A 1.43(2) . ?
C31A H31C 0.9900 . ?
C31A H31D 0.9900 . ?
C31A C32A 1.54(3) . ?
C32A H32C 0.9900 . ?
C32A H32D 0.9900 . ?
C32A C33A 1.52(2) . ?
C33A H33A 0.9500 . ?
C33A C34A 1.391(19) . ?
C34A H34A 0.9500 . ?

loop_
_geom_angle_atom_site_label_1
_geom_angle_atom_site_label_2
_geom_angle_atom_site_label_3
_geom_angle
_geom_angle_site_symmetry_1
_geom_angle_site_symmetry_3
_geom_angle_publ_flag
N1 Al1 C34 118.8(4) . . ?
N1 Al1 C34A 115.8(4) . . ?
N3 Al1 N1 96.50(6) . . ?
N3 Al1 C34 114.2(4) . . ?
N3 Al1 C34A 115.0(5) . . ?
O30 Al1 N1 107.6(3) . . ?
O30 Al1 N3 115.5(3) . . ?
O30 Al1 C34 104.5(5) . . ?
O30A Al1 N1 110.4(4) . . ?
O30A Al1 N3 113.7(5) . . ?
O30A Al1 C34A 105.6(6) . . ?
C1 N1 Al1 122.14(12) . . ?
C1 N1 C6 120.26(14) . . ?
C6 N1 Al1 117.54(11) . . ?
C3 N3 Al1 122.48(12) . . ?
C3 N3 C18 118.92(15) . . ?
C18 N3 Al1 118.60(11) . . ?
N1 C1 C2 122.78(16) . . ?
N1 C1 C4 120.54(16) . . ?
C2 C1 C4 116.67(16) . . ?
C1 C2 H2 116.0 . . ?
C3 C2 C1 128.08(16) . . ?
C3 C2 H2 116.0 . . ?
N3 C3 C2 122.63(16) . . ?
N3 C3 C5 120.50(17) . . ?
C2 C3 C5 116.86(16) . . ?
C1 C4 H4A 109.5 . . ?
C1 C4 H4B 109.5 . . ?
C1 C4 H4C 109.5 . . ?
H4A C4 H4B 109.5 . . ?
H4A C4 H4C 109.5 . . ?
H4B C4 H4C 109.5 . . ?
C3 C5 H5A 109.5 . . ?
C3 C5 H5B 109.5 . . ?
C3 C5 H5C 109.5 . . ?
H5A C5 H5B 109.5 . . ?
H5A C5 H5C 109.5 . . ?
H5B C5 H5C 109.5 . . ?
C7 C6 N1 117.89(15) . . ?
C11 C6 N1 120.57(15) . . ?
C11 C6 C7 121.49(16) . . ?
C6 C7 C12 121.62(17) . . ?
C8 C7 C6 117.89(17) . . ?
C8 C7 C12 120.49(17) . . ?
C7 C8 H8 119.3 . . ?
C9 C8 C7 121.41(18) . . ?
C9 C8 H8 119.3 . . ?
C8 C9 H9 120.1 . . ?
C10 C9 C8 119.82(19) . . ?
C10 C9 H9 120.1 . . ?
C9 C10 H10 119.2 . . ?
C9 C10 C11 121.66(18) . . ?
C11 C10 H10 119.2 . . ?
C6 C11 C15 123.35(16) . . ?
C10 C11 C6 117.71(17) . . ?
C10 C11 C15 118.93(16) . . ?
C7 C12 H12 107.1 . . ?
C7 C12 C13 112.13(16) . . ?
C7 C12 C14 113.17(17) . . ?
C13 C12 H12 107.1 . . ?
C14 C12 H12 107.1 . . ?
C14 C12 C13 109.82(17) . . ?
C12 C13 H13A 109.5 . . ?
C12 C13 H13B 109.5 . . ?
C12 C13 H13C 109.5 . . ?
H13A C13 H13B 109.5 . . ?
H13A C13 H13C 109.5 . . ?
H13B C13 H13C 109.5 . . ?
C12 C14 H14A 109.5 . . ?
C12 C14 H14B 109.5 . . ?
C12 C14 H14C 109.5 . . ?
H14A C14 H14B 109.5 . . ?
H14A C14 H14C 109.5 . . ?
H14B C14 H14C 109.5 . . ?
C11 C15 H15 108.1 . . ?
C11 C15 C16 111.61(16) . . ?
C11 C15 C17 111.45(16) . . ?
C16 C15 H15 108.1 . . ?
C16 C15 C17 109.31(17) . . ?
C17 C15 H15 108.1 . . ?
C15 C16 H16A 109.5 . . ?
C15 C16 H16B 109.5 . . ?
C15 C16 H16C 109.5 . . ?
H16A C16 H16B 109.5 . . ?
H16A C16 H16C 109.5 . . ?
H16B C16 H16C 109.5 . . ?
C15 C17 H17A 109.5 . . ?
C15 C17 H17B 109.5 . . ?
C15 C17 H17C 109.5 . . ?
H17A C17 H17B 109.5 . . ?
H17A C17 H17C 109.5 . . ?
H17B C17 H17C 109.5 . . ?
C19 C18 N3 120.01(17) . . ?
C19 C18 C23 121.74(18) . . ?
C23 C18 N3 118.25(16) . . ?
C18 C19 C24 123.17(17) . . ?
C20 C19 C18 117.37(19) . . ?
C20 C19 C24 119.44(18) . . ?
C19 C20 H20 119.1 . . ?
C21 C20 C19 121.9(2) . . ?
C21 C20 H20 119.1 . . ?
C20 C21 H21 120.1 . . ?
C20 C21 C22 119.9(2) . . ?
C22 C21 H21 120.1 . . ?
C21 C22 H22 119.4 . . ?
C21 C22 C23 121.3(2) . . ?
C23 C22 H22 119.4 . . ?
C18 C23 C27 122.20(18) . . ?
C22 C23 C18 117.85(19) . . ?
C22 C23 C27 119.94(19) . . ?
C19 C24 H24 108.3 . . ?
C19 C24 C25 111.34(19) . . ?
C19 C24 C26 111.4(2) . . ?
C25 C24 H24 108.3 . . ?
C26 C24 H24 108.3 . . ?
C26 C24 C25 109.07(19) . . ?
C24 C25 H25A 109.5 . . ?
C24 C25 H25B 109.5 . . ?
C24 C25 H25C 109.5 . . ?
H25A C25 H25B 109.5 . . ?
H25A C25 H25C 109.5 . . ?
H25B C25 H25C 109.5 . . ?
C24 C26 H26A 109.5 . . ?
C24 C26 H26B 109.5 . . ?
C24 C26 H26C 109.5 . . ?
H26A C26 H26B 109.5 . . ?
H26A C26 H26C 109.5 . . ?
H26B C26 H26C 109.5 . . ?
C23 C27 H27 107.6 . . ?
C23 C27 C29 111.7(2) . . ?
C28 C27 C23 112.98(19) . . ?
C28 C27 H27 107.6 . . ?
C28 C27 C29 109.1(2) . . ?
C29 C27 H27 107.6 . . ?
C27 C28 H28A 109.5 . . ?
C27 C28 H28B 109.5 . . ?
C27 C28 H28C 109.5 . . ?
H28A C28 H28B 109.5 . . ?
H28A C28 H28C 109.5 . . ?
H28B C28 H28C 109.5 . . ?
C27 C29 H29A 109.5 . . ?
C27 C29 H29B 109.5 . . ?
C27 C29 H29C 109.5 . . ?
H29A C29 H29B 109.5 . . ?
H29A C29 H29C 109.5 . . ?
H29B C29 H29C 109.5 . . ?
C31 O30 Al1 122.1(8) . . ?
O30 C31 H31A 108.7 . . ?
O30 C31 H31B 108.7 . . ?
O30 C31 C32 114.4(12) . . ?
H31A C31 H31B 107.6 . . ?
C32 C31 H31A 108.7 . . ?
C32 C31 H31B 108.7 . . ?
C31 C32 H32A 108.6 . . ?
C31 C32 H32B 108.6 . . ?
H32A C32 H32B 107.6 . . ?
C33 C32 C31 114.7(14) . . ?
C33 C32 H32A 108.6 . . ?
C33 C32 H32B 108.6 . . ?
C32 C33 H33 117.3 . . ?
C34 C33 C32 125.3(14) . . ?
C34 C33 H33 117.3 . . ?
Al1 C34 H34 121.9 . . ?
C33 C34 Al1 116.2(10) . . ?
C33 C34 H34 121.9 . . ?
C31A O30A Al1 121.5(11) . . ?
O30A C31A H31C 109.2 . . ?
O30A C31A H31D 109.2 . . ?
O30A C31A C32A 111.9(17) . . ?
H31C C31A H31D 107.9 . . ?
C32A C31A H31C 109.2 . . ?
C32A C31A H31D 109.2 . . ?
C31A C32A H32C 108.8 . . ?
C31A C32A H32D 108.8 . . ?
H32C C32A H32D 107.7 . . ?
C33A C32A C31A 113.9(19) . . ?
C33A C32A H32C 108.8 . . ?
C33A C32A H32D 108.8 . . ?
C32A C33A H33A 118.9 . . ?
C34A C33A C32A 122.2(16) . . ?
C34A C33A H33A 118.9 . . ?
Al1 C34A H34A 122.2 . . ?
C33A C34A Al1 115.6(11) . . ?
C33A C34A H34A 122.2 . . ?

_shelx_res_file                  
;
TITL mrc1899_a.res in P2(1)/c
    mrc1899.res
    created by SHELXL-2018/3 at 17:46:58 on 21-May-2019
REM Old TITL MRC1899 in P2(1)/c
REM SHELXT solution in P2(1)/c
REM R1 0.170, Rweak 0.259, Alpha 0.042, Orientation as input
REM Formula found by SHELXT: C34 N2 Al
CELL 0.71073 10.8627 12.5842 22.6057 90 97.098 90
ZERR 4 0.0003 0.0004 0.0007 0 0.003 0
LATT 1
SYMM -X,0.5+Y,0.5-Z
SFAC C H N O Al
UNIT 132 188 8 4 4
DFIX 1.74 Al1 O30
DFIX 1.74 Al1 O30A
DFIX 1.96 Al1 C34
DFIX 1.96 Al1 C34A
DFIX 0.01 1.43 O30A C31A
DFIX 0.01 1.34 C31A C32A
DFIX 0.01 1.54 C32A C33A
DFIX 0.01 1.54 C33A C34A
DFIX 0.01 1.43 O30 C31
DFIX 0.01 1.34 C31 C32
DFIX 0.01 1.54 C32 C33
DFIX 0.01 1.54 C33 C34

L.S. 10
PLAN  5
TEMP -100
BOND $H
list 4
fmap 2 53
acta
REM <olex2.extras>
REM <HklSrc "%.\\MRC1899.hkl">
REM </olex2.extras>

WGHT    0.052200    0.960900
FVAR       0.47857   0.56514
AL1   5    0.688247    0.315972    0.378617    11.00000    0.02529    0.02500 =
         0.02179   -0.00334    0.00500    0.00248
N1    3    0.697189    0.288079    0.296438    11.00000    0.02291    0.02474 =
         0.02257   -0.00284    0.00330    0.00170
N3    3    0.802849    0.209573    0.409041    11.00000    0.02790    0.02652 =
         0.02213   -0.00221    0.00457    0.00323
C1    1    0.734524    0.194309    0.277319    11.00000    0.02081    0.02891 =
         0.02591   -0.00719    0.00521   -0.00266
C2    1    0.789808    0.116290    0.315960    11.00000    0.02932    0.02271 =
         0.02936   -0.00650    0.00562    0.00135
AFIX  43
H2    2    0.802354    0.049100    0.298504    11.00000   -1.20000
AFIX   0
C3    1    0.828768    0.124874    0.376884    11.00000    0.02582    0.02612 =
         0.03008   -0.00068    0.00836    0.00216
C4    1    0.719716    0.168540    0.211661    11.00000    0.04092    0.03912 =
         0.02628   -0.00904    0.00301    0.00678
AFIX 137
H4A   2    0.638642    0.135342    0.200269    11.00000   -1.50000
H4B   2    0.785460    0.119461    0.203313    11.00000   -1.50000
H4C   2    0.725424    0.234076    0.188740    11.00000   -1.50000
AFIX   0
C5    1    0.904460    0.033994    0.405808    11.00000    0.05529    0.03451 =
         0.03567   -0.00015    0.00371    0.01519
AFIX 137
H5A   2    0.939884    0.054558    0.446160    11.00000   -1.50000
H5B   2    0.971554    0.016760    0.382155    11.00000   -1.50000
H5C   2    0.851082   -0.028337    0.407886    11.00000   -1.50000
AFIX   0
C6    1    0.656265    0.371239    0.254087    11.00000    0.02788    0.02724 =
         0.01796   -0.00286    0.00660    0.00194
C7    1    0.742120    0.450999    0.243807    11.00000    0.03015    0.03208 =
         0.02263   -0.00448    0.00832   -0.00019
C8    1    0.701881    0.532412    0.204019    11.00000    0.04471    0.03218 =
         0.03096    0.00056    0.01232   -0.00557
AFIX  43
H8    2    0.758879    0.585924    0.195573    11.00000   -1.20000
AFIX   0
C9    1    0.581059    0.536750    0.176720    11.00000    0.04645    0.03403 =
         0.02976    0.00427    0.00619    0.00511
AFIX  43
H9    2    0.555330    0.593218    0.150143    11.00000   -1.20000
AFIX   0
C10   1    0.497910    0.458961    0.188127    11.00000    0.03121    0.03635 =
         0.02971    0.00007    0.00384    0.00660
AFIX  43
H10   2    0.414741    0.463109    0.169480    11.00000   -1.20000
AFIX   0
C11   1    0.532850    0.374073    0.226454    11.00000    0.02884    0.03026 =
         0.02404   -0.00392    0.00676    0.00213
C12   1    0.874495    0.449724    0.274805    11.00000    0.02982    0.04023 =
         0.02914   -0.00024    0.00770   -0.00596
AFIX  13
H12   2    0.872524    0.415141    0.314505    11.00000   -1.20000
AFIX   0
C13   1    0.960339    0.383468    0.240967    11.00000    0.03311    0.06240 =
         0.06103   -0.01069    0.00949    0.00135
AFIX 137
H13A  2    0.928821    0.310548    0.236709    11.00000   -1.50000
H13B  2    1.043852    0.382897    0.263055    11.00000   -1.50000
H13C  2    0.963501    0.414387    0.201395    11.00000   -1.50000
AFIX   0
C14   1    0.928706    0.560412    0.286400    11.00000    0.04054    0.05224 =
         0.07576   -0.01410   -0.00355   -0.01087
AFIX 137
H14A  2    0.939514    0.594343    0.248363    11.00000   -1.50000
H14B  2    1.009292    0.554979    0.311024    11.00000   -1.50000
H14C  2    0.872211    0.603168    0.307276    11.00000   -1.50000
AFIX   0
C15   1    0.437608    0.289231    0.235521    11.00000    0.02538    0.03467 =
         0.03524    0.00159    0.00288    0.00057
AFIX  13
H15   2    0.479204    0.233595    0.262572    11.00000   -1.20000
AFIX   0
C16   1    0.329446    0.334691    0.264762    11.00000    0.03401    0.04620 =
         0.04898    0.00301    0.01335    0.00329
AFIX 137
H16A  2    0.360982    0.366352    0.303276    11.00000   -1.50000
H16B  2    0.270983    0.277615    0.270918    11.00000   -1.50000
H16C  2    0.287027    0.389249    0.238838    11.00000   -1.50000
AFIX   0
C17   1    0.387253    0.235718    0.176314    11.00000    0.04293    0.06007 =
         0.04774   -0.01436    0.00557   -0.01540
AFIX 137
H17A  2    0.337241    0.286843    0.150969    11.00000   -1.50000
H17B  2    0.335675    0.174719    0.184270    11.00000   -1.50000
H17C  2    0.456740    0.211477    0.155958    11.00000   -1.50000
AFIX   0
C18   1    0.865917    0.221494    0.469147    11.00000    0.03432    0.02743 =
         0.02335   -0.00236   -0.00001    0.00798
C19   1    0.809339    0.185294    0.517935    11.00000    0.04392    0.03472 =
         0.02605   -0.00034    0.00440    0.00704
C20   1    0.875243    0.197632    0.574561    11.00000    0.06055    0.04576 =
         0.02475   -0.00112    0.00344    0.00749
AFIX  43
H20   2    0.839374    0.173176    0.608322    11.00000   -1.20000
AFIX   0
C21   1    0.990536    0.244152    0.582847    11.00000    0.06463    0.04617 =
         0.02911   -0.00803   -0.01275    0.00219
AFIX  43
H21   2    1.033808    0.250586    0.621851    11.00000   -1.20000
AFIX   0
C22   1    1.043218    0.281418    0.534524    11.00000    0.04895    0.04219 =
         0.04211   -0.00250   -0.01171   -0.00458
AFIX  43
H22   2    1.122323    0.314591    0.540689    11.00000   -1.20000
AFIX   0
C23   1    0.982640    0.271394    0.476657    11.00000    0.03764    0.03435 =
         0.03350   -0.00179   -0.00177    0.00275
C24   1    0.683003    0.132182    0.511553    11.00000    0.04567    0.05662 =
         0.02739    0.00491    0.00850    0.00011
AFIX  13
H24   2    0.645107    0.138957    0.469102    11.00000   -1.20000
AFIX   0
C25   1    0.693830    0.013539    0.527141    11.00000    0.06934    0.05520 =
         0.07041   -0.00337    0.01740   -0.01111
AFIX 137
H25A  2    0.744050   -0.022072    0.499908    11.00000   -1.50000
H25B  2    0.610886   -0.018295    0.523229    11.00000   -1.50000
H25C  2    0.733464    0.005249    0.568235    11.00000   -1.50000
AFIX   0
C26   1    0.596549    0.185334    0.551080    11.00000    0.06364    0.06888 =
         0.05854    0.00863    0.02876    0.00496
AFIX 137
H26A  2    0.625271    0.169865    0.593006    11.00000   -1.50000
H26B  2    0.512161    0.157876    0.540924    11.00000   -1.50000
H26C  2    0.596770    0.262347    0.544660    11.00000   -1.50000
AFIX   0
C27   1    1.043988    0.312000    0.424323    11.00000    0.03840    0.05749 =
         0.03999    0.00300   -0.00031   -0.01230
AFIX  13
H27   2    0.980652    0.309857    0.388262    11.00000   -1.20000
AFIX   0
C28   1    1.088930    0.425702    0.432389    11.00000    0.07608    0.05588 =
         0.07084    0.01303    0.01347   -0.01102
AFIX 137
H28A  2    1.019191    0.471776    0.439003    11.00000   -1.50000
H28B  2    1.123639    0.448940    0.396528    11.00000   -1.50000
H28C  2    1.153021    0.429914    0.466852    11.00000   -1.50000
AFIX   0
C29   1    1.152327    0.241405    0.411904    11.00000    0.09222    0.07079 =
         0.12290    0.00121    0.06715   -0.00511
AFIX 137
H29A  2    1.216122    0.241977    0.446577    11.00000   -1.50000
H29B  2    1.187624    0.268402    0.376983    11.00000   -1.50000
H29C  2    1.122722    0.168557    0.404185    11.00000   -1.50000
AFIX   0

PART 1
O30   4    0.541723    0.296427    0.391111    21.00000    0.03489    0.04060 =
         0.03721   -0.00375    0.01103    0.00108

C31   1    0.481318    0.365221    0.426250    21.00000    0.03320    0.05409 =
         0.04672   -0.00176    0.01323    0.01012
AFIX  23
H31A  2    0.509747    0.349991    0.468710    21.00000   -1.20000
H31B  2    0.391144    0.350590    0.419273    21.00000   -1.20000
AFIX   0

C32   1    0.502420    0.482454    0.414593    21.00000    0.04286    0.04498 =
         0.05102   -0.00614    0.01225    0.02013
AFIX  23
H32A  2    0.466697    0.499066    0.373201    21.00000   -1.20000
H32B  2    0.456736    0.524908    0.441627    21.00000   -1.20000
AFIX   0

C33   1    0.634310    0.516002    0.422861    21.00000    0.04569    0.02815 =
         0.03038   -0.01121   -0.00248    0.00911
AFIX  43
H33   2    0.652499    0.584661    0.439106    21.00000   -1.20000
AFIX   0

C34   1    0.728418    0.458299    0.409501    21.00000    0.02779    0.02424 =
         0.03162   -0.00643    0.00940    0.00415
AFIX  43
H34   2    0.811061    0.484519    0.414620    21.00000   -1.20000
AFIX   0

PART 0
PART 2
O30A  4    0.735914    0.439559    0.395882   -21.00000    0.03461    0.03643 =
         0.03940   -0.00460    0.01606    0.00065
C31A  1    0.669752    0.506891    0.431844   -21.00000    0.04028    0.03568 =
         0.03991   -0.01115   -0.00668   -0.01182
AFIX  23
H31C  2    0.701659    0.580381    0.430171   -21.00000   -1.20000
H31D  2    0.684554    0.482707    0.473795   -21.00000   -1.20000
AFIX   0
C32A  1    0.529366    0.506542    0.411040   -21.00000    0.04856    0.03128 =
         0.07080   -0.00563    0.01312    0.00668
AFIX  23
H32C  2    0.489199    0.560568    0.434083   -21.00000   -1.20000
H32D  2    0.515523    0.527556    0.368534   -21.00000   -1.20000
AFIX   0
C33A  1    0.467187    0.399585    0.418106   -21.00000    0.02398    0.04179 =
         0.03910   -0.01152    0.01147    0.01039
AFIX  43
H33A  2    0.388351    0.398032    0.432190   -21.00000   -1.20000
AFIX   0
C34A  1    0.521947    0.304092    0.404632   -21.00000    0.02392    0.02836 =
         0.02761    0.00149    0.00714   -0.00765
AFIX  43
H34A  2    0.481925    0.237561    0.407750   -21.00000   -1.20000
AFIX   0
HKLF 4


REM  mrc1899_a.res in P2(1)/c
REM wR2 = 0.1259, GooF = S = 1.029, Restrained GooF = 1.030 for all data
REM R1 = 0.0509 for 4571 Fo > 4sig(Fo) and 0.0754 for all 6108 data
REM 390 parameters refined using 12 restraints

END

WGHT      0.0522      0.9580

REM Highest difference peak  0.294,  deepest hole -0.347,  1-sigma level  0.061
Q1    1   0.7215  0.0942  0.2002  11.00000  0.05    0.29
Q2    1   0.9066 -0.0306  0.3771  11.00000  0.05    0.28
Q3    1   0.8116  0.1961  0.1958  11.00000  0.05    0.24
Q4    1   0.6562  0.2130  0.1865  11.00000  0.05    0.21
Q5    1   1.0027  0.0576  0.4157  11.00000  0.05    0.20
;
_shelx_res_checksum              43940
_olex2_submission_special_instructions 'No special instructions were received'
_oxdiff_exptl_absorpt_empirical_details 
;
Empirical correction (ABSPACK) includes:
- Absorption correction using spherical harmonics
- Frame scaling
;
_oxdiff_exptl_absorpt_empirical_full_max 1.160
_oxdiff_exptl_absorpt_empirical_full_min 0.907
_exptl_crystal_recrystallization_method 
'Re-crystallisation from solvent: heptane'
_chemical_properties_physical    Air-sensitive,Moisture-sensitive


#===END

####################################################################### 
# 
# This file contains crystal structure data downloaded from the 
# Cambridge Structural Database (CSD) hosted by the Cambridge 
# Crystallographic Data Centre (CCDC).
# 
# Full information about CCDC data access policies and citation 
# guidelines are available at http://www.ccdc.cam.ac.uk/access/V1 
# 
# Audit and citation data items may have been added by the CCDC. 
# Please retain this information to preserve the provenance of 
# this file and to allow appropriate attribution of the data. 
# 
#######################################################################

data_7a
_database_code_depnum_ccdc_archive 'CCDC 1973117'
_audit_update_record             
;
2019-12-19 deposited with the CCDC.	2020-07-16 downloaded from the CCDC.
;
_audit_creation_date             2019-05-21
_audit_creation_method           
;
Olex2 1.2
(compiled 2018.05.29 svn.r3508 for OlexSys, GUI svn.r5506)
;
_shelx_SHELXL_version_number     2018/3
_chemical_name_common            ?
_chemical_name_systematic        ?
_chemical_formula_moiety         'C33 H45 Al N2 O'
_chemical_formula_sum            'C33 H45 Al N2 O'
_chemical_formula_weight         512.69
_chemical_absolute_configuration ?
_chemical_melting_point          ?
_chemical_oxdiff_formula         C33H45AlN2O
_chemical_oxdiff_usercomment     TH399
loop_
_atom_type_symbol
_atom_type_description
_atom_type_scat_dispersion_real
_atom_type_scat_dispersion_imag
_atom_type_scat_source
C C 0.0033 0.0016 'International Tables Vol C Tables 4.2.6.8 and 6.1.1.4'
H H 0.0000 0.0000 'International Tables Vol C Tables 4.2.6.8 and 6.1.1.4'
N N 0.0061 0.0033 'International Tables Vol C Tables 4.2.6.8 and 6.1.1.4'
O O 0.0106 0.0060 'International Tables Vol C Tables 4.2.6.8 and 6.1.1.4'
Al Al 0.0645 0.0514 'International Tables Vol C Tables 4.2.6.8 and 6.1.1.4'

_shelx_space_group_comment       
;
The symmetry employed for this shelxl refinement is uniquely defined
by the following loop, which should always be used as a source of
symmetry information in preference to the above space-group names.
They are only intended as comments.
;
_space_group_crystal_system      orthorhombic
_space_group_IT_number           33
_space_group_name_H-M_alt        'P n a 21'
_space_group_name_Hall           'P 2c -2n'
loop_
_space_group_symop_operation_xyz
'x, y, z'
'-x, -y, z+1/2'
'x+1/2, -y+1/2, z'
'-x+1/2, y+1/2, z+1/2'

_cell_length_a                   15.8366(4)
_cell_length_b                   12.5839(4)
_cell_length_c                   15.8013(4)
_cell_angle_alpha                90
_cell_angle_beta                 90
_cell_angle_gamma                90
_cell_volume                     3148.98(15)
_cell_formula_units_Z            4
_cell_measurement_reflns_used    5862
_cell_measurement_temperature    172.95(10)
_cell_measurement_theta_max      27.2730
_cell_measurement_theta_min      3.0260
_shelx_estimated_absorpt_T_max   ?
_shelx_estimated_absorpt_T_min   ?
_exptl_absorpt_coefficient_mu    0.090
_exptl_absorpt_correction_T_max  0.972
_exptl_absorpt_correction_T_min  0.966
_exptl_absorpt_correction_type   analytical
_exptl_absorpt_process_details   
;
CrysAlisPro 1.171.38.43 (Rigaku Oxford Diffraction, 2015)
Analytical numeric absorption correction using a multifaceted crystal
			model based on expressions derived by R.C. Clark & J.S. Reid.
(Clark, R. C. & Reid, J. S. (1995). Acta Cryst. A51, 887-897)
Empirical absorption correction using spherical harmonics,
 implemented in SCALE3 ABSPACK scaling algorithm.
;
_exptl_absorpt_special_details   ?
_exptl_crystal_colour            colourless
_exptl_crystal_colour_primary    colourless
_exptl_crystal_density_diffrn    1.081
_exptl_crystal_density_meas      ?
_exptl_crystal_density_method    ?
_exptl_crystal_description       block
_exptl_crystal_F_000             1112
loop_
_exptl_crystal_face_index_h
_exptl_crystal_face_index_k
_exptl_crystal_face_index_l
_exptl_crystal_face_perp_dist
-3 0 -5 0.1892
-5 0 3 0.2379
0 5 4 0.1952
5 0 3 0.1667
0 5 -2 0.2330
0 -4 5 0.2213
0 4 -5 0.2311
4 0 -5 0.2619
1 0 0 0.2032
0 0 1 0.2868
5 3 1 0.1931
5 5 -2 0.1956
3 3 -5 0.2207
0 -5 -3 0.2279
2 -3 -5 0.2630

_exptl_crystal_size_max          0.548
_exptl_crystal_size_mid          0.502
_exptl_crystal_size_min          0.439
loop_
_exptl_oxdiff_crystal_face_indexfrac_h
_exptl_oxdiff_crystal_face_indexfrac_k
_exptl_oxdiff_crystal_face_indexfrac_l
_exptl_oxdiff_crystal_face_x
_exptl_oxdiff_crystal_face_y
_exptl_oxdiff_crystal_face_z
-3.0008 0.0035 -4.9992 0.0868 -0.2100 0.1295
-4.9984 0.0003 2.9950 -0.0349 0.1256 0.2262
0.0017 4.9945 4.0030 -0.3264 0.0682 0.0187
5.0000 -0.0033 3.0017 -0.0602 0.1262 -0.2207
0.0001 4.9974 -1.9937 -0.2314 -0.1836 0.0132
0.0008 -3.9996 4.9931 0.1312 0.2896 -0.0074
-0.0008 3.9996 -4.9931 -0.1312 -0.2896 0.0074
3.9980 0.0010 -4.9945 0.0691 -0.2096 -0.1834
0.9998 -0.0004 0.0007 -0.0025 0.0001 -0.0447
0.0003 -0.0005 0.9994 -0.0158 0.0420 0.0009
4.9998 2.9956 1.0059 -0.1863 -0.0175 -0.2136
4.9993 4.9956 -1.9903 -0.2440 -0.1833 -0.2103
2.9986 2.9992 -4.9921 -0.0862 -0.2695 -0.1297
-0.0014 -4.9950 -3.0035 0.3106 -0.0262 -0.0178
1.9980 -2.9961 -4.9990 0.2320 -0.1499 -0.1030

_exptl_transmission_factor_max   ?
_exptl_transmission_factor_min   ?
_diffrn_reflns_av_R_equivalents  0.0338
_diffrn_reflns_av_unetI/netI     0.0497
_diffrn_reflns_Laue_measured_fraction_full 0.999
_diffrn_reflns_Laue_measured_fraction_max 0.900
_diffrn_reflns_limit_h_max       20
_diffrn_reflns_limit_h_min       -20
_diffrn_reflns_limit_k_max       11
_diffrn_reflns_limit_k_min       -15
_diffrn_reflns_limit_l_max       19
_diffrn_reflns_limit_l_min       -21
_diffrn_reflns_number            17258
_diffrn_reflns_point_group_measured_fraction_full 0.993
_diffrn_reflns_point_group_measured_fraction_max 0.841
_diffrn_reflns_theta_full        25.242
_diffrn_reflns_theta_max         28.272
_diffrn_reflns_theta_min         2.572
_diffrn_ambient_environment      N~2~
_diffrn_ambient_temperature      172.95(10)
_diffrn_detector                 'CCD plate'
_diffrn_detector_area_resol_mean 16.0382
_diffrn_detector_type            Eos
_diffrn_measured_fraction_theta_full 0.999
_diffrn_measured_fraction_theta_max 0.900
_diffrn_measurement_details      
;
List of Runs (angles in degrees, time in seconds):

  # Type    Start    End  Width  t~exp~   \w     \q     \k     \f   Frames
#--------------------------------------------------------------------------
  1  \w    -39.00  53.00   1.00    1.06    --  -13.33  77.00   0.00   92
  2  \w    -78.00  12.00   1.00    1.06    --  -13.33 -77.00-120.00   90
  3  \w     -2.00  82.00   1.00    1.06    --   14.43  57.00 150.00   84
;
_diffrn_measurement_device       'four-circle diffractometer'
_diffrn_measurement_device_type  'Xcalibur, Eos'
_diffrn_measurement_method       '\w scans'
_diffrn_orient_matrix_type       
'CrysAlisPro convention (1999,Acta A55,543-557)'
_diffrn_orient_matrix_UB_11      -0.0025334000
_diffrn_orient_matrix_UB_12      -0.0526299000
_diffrn_orient_matrix_UB_13      -0.0158766000
_diffrn_orient_matrix_UB_21      0.0000242000
_diffrn_orient_matrix_UB_22      -0.0199928000
_diffrn_orient_matrix_UB_23      0.0419817000
_diffrn_orient_matrix_UB_31      -0.0447013000
_diffrn_orient_matrix_UB_32      0.0030060000
_diffrn_orient_matrix_UB_33      0.0009341000
_diffrn_radiation_monochromator  graphite
_diffrn_radiation_probe          x-ray
_diffrn_radiation_type           MoK\a
_diffrn_radiation_wavelength     0.71073
_diffrn_source                   'fine-focus sealed X-ray tube'
_diffrn_source_type              'Enhance (Mo) X-ray Source'
_reflns_Friedel_coverage         0.805
_reflns_Friedel_fraction_full    0.986
_reflns_Friedel_fraction_max     0.777
_reflns_number_gt                5595
_reflns_number_total             6549
_reflns_odcompleteness_completeness 99.78
_reflns_odcompleteness_iscentric 1
_reflns_odcompleteness_theta     24.97
_reflns_special_details          
;
 Reflections were merged by SHELXL according to the crystal
 class for the calculation of statistics and refinement.
 
 _reflns_Friedel_fraction is defined as the number of unique
 Friedel pairs measured divided by the number that would be
 possible theoretically, ignoring centric projections and
 systematic absences.
;
_reflns_threshold_expression     'I > 2\s(I)'
_computing_cell_refinement       'CrysAlisPro 1.171.38.43 (Rigaku OD, 2015)'
_computing_data_collection       'CrysAlisPro 1.171.38.43 (Rigaku OD, 2015)'
_computing_data_reduction        'CrysAlisPro 1.171.38.43 (Rigaku OD, 2015)'
_computing_molecular_graphics    'Olex2 (Dolomanov et al., 2009)'
_computing_publication_material  'Olex2 (Dolomanov et al., 2009)'
_computing_structure_refinement  'ShelXL (Sheldrick, 2015)'
_computing_structure_solution    'ShelXT (Sheldrick, 2015)'
_refine_diff_density_max         0.203
_refine_diff_density_min         -0.204
_refine_diff_density_rms         0.042
_refine_ls_abs_structure_details 
;
 Flack x determined using 2181 quotients [(I+)-(I-)]/[(I+)+(I-)]
 (Parsons, Flack and Wagner, Acta Cryst. B69 (2013) 249-259).
;
_refine_ls_abs_structure_Flack   0.04(7)
_refine_ls_extinction_coef       .
_refine_ls_extinction_method     none
_refine_ls_goodness_of_fit_ref   1.037
_refine_ls_hydrogen_treatment    mixed
_refine_ls_matrix_type           full
_refine_ls_number_parameters     348
_refine_ls_number_reflns         6549
_refine_ls_number_restraints     1
_refine_ls_R_factor_all          0.0538
_refine_ls_R_factor_gt           0.0411
_refine_ls_restrained_S_all      1.037
_refine_ls_shift/su_max          0.000
_refine_ls_shift/su_mean         0.000
_refine_ls_structure_factor_coef Fsqd
_refine_ls_weighting_details     
'w=1/[\s^2^(Fo^2^)+(0.0458P)^2^+0.2246P] where P=(Fo^2^+2Fc^2^)/3'
_refine_ls_weighting_scheme      calc
_refine_ls_wR_factor_gt          0.0875
_refine_ls_wR_factor_ref         0.0949
_refine_special_details          ?
_olex2_refinement_description    
;
1. Fixed Uiso
 At 1.2 times of:
  All C(H) groups
 At 1.5 times of:
  All C(H,H,H) groups
2.a Ternary CH refined with riding coordinates:
 C12(H12), C15(H15), C24(H24), C27(H27)
2.b Aromatic/amide H refined with riding coordinates:
 C2(H2), C8(H8), C9(H9), C10(H10), C20(H20), C21(H21), C22(H22), C31(H31),
 C32(H32), C33(H33)
2.c Idealised Me refined as rotating group:
 C4(H4A,H4B,H4C), C5(H5A,H5B,H5C), C13(H13A,H13B,H13C), C14(H14A,H14B,H14C),
 C16(H16A,H16B,H16C), C17(H17A,H17B,H17C), C25(H25A,H25B,H25C), C26(H26A,H26B,
 H26C), C28(H28A,H28B,H28C), C29(H29A,H29B,H29C)
;
_atom_sites_solution_hydrogens   mixed
_atom_sites_solution_primary     dual
_atom_sites_solution_secondary   ?
loop_
_atom_site_label
_atom_site_type_symbol
_atom_site_fract_x
_atom_site_fract_y
_atom_site_fract_z
_atom_site_U_iso_or_equiv
_atom_site_adp_type
_atom_site_occupancy
_atom_site_site_symmetry_order
_atom_site_calc_flag
_atom_site_refinement_flags_posn
_atom_site_refinement_flags_adp
_atom_site_refinement_flags_occupancy
_atom_site_disorder_assembly
_atom_site_disorder_group
Al1 Al 0.36936(4) 0.70295(6) 0.53566(5) 0.02319(16) Uani 1 1 d . . . . .
H1 H 0.3197(17) 0.753(2) 0.6100(16) 0.035(7) Uiso 1 1 d . . . . .
O34 O 0.32955(13) 0.53791(17) 0.41190(13) 0.0472(5) Uani 1 1 d . . . . .
N1 N 0.40744(12) 0.80684(16) 0.45692(12) 0.0225(4) Uani 1 1 d . . . . .
N3 N 0.47780(12) 0.65274(16) 0.56818(12) 0.0220(4) Uani 1 1 d . . . . .
C1 C 0.48636(15) 0.8081(2) 0.42573(15) 0.0254(5) Uani 1 1 d . . . . .
C2 C 0.54984(14) 0.7423(2) 0.45503(16) 0.0274(6) Uani 1 1 d . . . . .
H2 H 0.600843 0.742971 0.423384 0.033 Uiso 1 1 calc R . . . .
C3 C 0.54856(15) 0.67463(19) 0.52545(16) 0.0254(5) Uani 1 1 d . . . . .
C4 C 0.50919(17) 0.8846(2) 0.35616(18) 0.0377(7) Uani 1 1 d . . . . .
H4A H 0.493335 0.854124 0.301345 0.057 Uiso 1 1 calc GR . . . .
H4B H 0.570172 0.897822 0.357166 0.057 Uiso 1 1 calc GR . . . .
H4C H 0.478943 0.951701 0.364675 0.057 Uiso 1 1 calc GR . . . .
C5 C 0.63204(16) 0.6288(2) 0.55193(18) 0.0381(7) Uani 1 1 d . . . . .
H5A H 0.664549 0.682911 0.582449 0.057 Uiso 1 1 calc GR . . . .
H5B H 0.663507 0.606224 0.501663 0.057 Uiso 1 1 calc GR . . . .
H5C H 0.622541 0.567537 0.588969 0.057 Uiso 1 1 calc GR . . . .
C6 C 0.34969(15) 0.8911(2) 0.43325(15) 0.0261(5) Uani 1 1 d . . . . .
C7 C 0.34182(17) 0.9783(2) 0.48750(17) 0.0322(6) Uani 1 1 d . . . . .
C8 C 0.28679(18) 1.0592(2) 0.4654(2) 0.0414(7) Uani 1 1 d . . . . .
H8 H 0.281307 1.119346 0.501337 0.050 Uiso 1 1 calc R . . . .
C9 C 0.23985(19) 1.0538(3) 0.3921(2) 0.0485(8) Uani 1 1 d . . . . .
H9 H 0.202202 1.109852 0.378026 0.058 Uiso 1 1 calc R . . . .
C10 C 0.24731(19) 0.9676(3) 0.3392(2) 0.0448(8) Uani 1 1 d . . . . .
H10 H 0.214069 0.964317 0.289250 0.054 Uiso 1 1 calc R . . . .
C11 C 0.30300(16) 0.8845(2) 0.35778(16) 0.0330(6) Uani 1 1 d . . . . .
C12 C 0.3930(2) 0.9860(2) 0.56839(19) 0.0417(7) Uani 1 1 d . . . . .
H12 H 0.408098 0.912055 0.585883 0.050 Uiso 1 1 calc R . . . .
C13 C 0.3451(3) 1.0364(3) 0.6408(2) 0.0629(10) Uani 1 1 d . . . . .
H13A H 0.332792 1.110771 0.627159 0.094 Uiso 1 1 calc GR . . . .
H13B H 0.379434 1.033177 0.692378 0.094 Uiso 1 1 calc GR . . . .
H13C H 0.292091 0.997920 0.649880 0.094 Uiso 1 1 calc GR . . . .
C14 C 0.4762(2) 1.0462(3) 0.5518(3) 0.0765(13) Uani 1 1 d . . . . .
H14A H 0.507949 1.009997 0.507049 0.115 Uiso 1 1 calc GR . . . .
H14B H 0.509947 1.047701 0.603754 0.115 Uiso 1 1 calc GR . . . .
H14C H 0.463498 1.119062 0.534037 0.115 Uiso 1 1 calc GR . . . .
C15 C 0.31105(18) 0.7921(3) 0.29644(16) 0.0399(7) Uani 1 1 d . . . . .
H15 H 0.359673 0.747159 0.315091 0.048 Uiso 1 1 calc R . . . .
C16 C 0.3291(2) 0.8307(4) 0.20580(18) 0.0687(11) Uani 1 1 d . . . . .
H16A H 0.280486 0.870988 0.184731 0.103 Uiso 1 1 calc GR . . . .
H16B H 0.339114 0.769306 0.169005 0.103 Uiso 1 1 calc GR . . . .
H16C H 0.379202 0.876432 0.205947 0.103 Uiso 1 1 calc GR . . . .
C17 C 0.2313(2) 0.7230(3) 0.2975(2) 0.0509(8) Uani 1 1 d . . . . .
H17A H 0.221484 0.696599 0.355005 0.076 Uiso 1 1 calc GR . . . .
H17B H 0.238749 0.662743 0.258927 0.076 Uiso 1 1 calc GR . . . .
H17C H 0.182767 0.765500 0.279237 0.076 Uiso 1 1 calc GR . . . .
C18 C 0.48389(15) 0.5899(2) 0.64516(16) 0.0256(5) Uani 1 1 d . . . . .
C19 C 0.47751(16) 0.4787(2) 0.64056(18) 0.0299(6) Uani 1 1 d . . . . .
C20 C 0.48216(19) 0.4217(2) 0.71574(19) 0.0407(7) Uani 1 1 d . . . . .
H20 H 0.477271 0.346433 0.714231 0.049 Uiso 1 1 calc R . . . .
C21 C 0.4937(2) 0.4716(3) 0.7922(2) 0.0484(8) Uani 1 1 d . . . . .
H21 H 0.497092 0.430958 0.842746 0.058 Uiso 1 1 calc R . . . .
C22 C 0.5002(2) 0.5805(3) 0.7955(2) 0.0492(8) Uani 1 1 d . . . . .
H22 H 0.508236 0.614258 0.848671 0.059 Uiso 1 1 calc R . . . .
C23 C 0.49529(17) 0.6422(2) 0.72280(17) 0.0372(6) Uani 1 1 d . . . . .
C24 C 0.46807(18) 0.4192(2) 0.55737(17) 0.0354(6) Uani 1 1 d . . . . .
H24 H 0.463656 0.472738 0.510841 0.043 Uiso 1 1 calc R . . . .
C25 C 0.3884(2) 0.3512(2) 0.5560(2) 0.0515(8) Uani 1 1 d . . . . .
H25A H 0.392990 0.295170 0.598874 0.077 Uiso 1 1 calc GR . . . .
H25B H 0.381840 0.318897 0.500003 0.077 Uiso 1 1 calc GR . . . .
H25C H 0.339252 0.395850 0.568412 0.077 Uiso 1 1 calc GR . . . .
C26 C 0.5457(2) 0.3489(2) 0.5398(2) 0.0483(7) Uani 1 1 d . . . . .
H26A H 0.596880 0.392534 0.541646 0.072 Uiso 1 1 calc GR . . . .
H26B H 0.540262 0.316384 0.483684 0.072 Uiso 1 1 calc GR . . . .
H26C H 0.549257 0.293000 0.582826 0.072 Uiso 1 1 calc GR . . . .
C27 C 0.5027(2) 0.7622(3) 0.72967(19) 0.0497(8) Uani 1 1 d . . . . .
H27 H 0.495224 0.792435 0.671637 0.060 Uiso 1 1 calc R . . . .
C28 C 0.5910(3) 0.7947(3) 0.7612(3) 0.0851(13) Uani 1 1 d . . . . .
H28A H 0.600920 0.763867 0.817324 0.128 Uiso 1 1 calc GR . . . .
H28B H 0.594372 0.872333 0.764858 0.128 Uiso 1 1 calc GR . . . .
H28C H 0.633882 0.768611 0.721660 0.128 Uiso 1 1 calc GR . . . .
C29 C 0.4338(3) 0.8086(3) 0.7859(2) 0.0714(12) Uani 1 1 d . . . . .
H29A H 0.378410 0.786613 0.764567 0.107 Uiso 1 1 calc GR . . . .
H29B H 0.437650 0.886298 0.785305 0.107 Uiso 1 1 calc GR . . . .
H29C H 0.441160 0.782656 0.843891 0.107 Uiso 1 1 calc GR . . . .
C30 C 0.30014(16) 0.5919(2) 0.48305(17) 0.0335(6) Uani 1 1 d . . . . .
C31 C 0.22293(19) 0.5513(2) 0.5019(2) 0.0468(8) Uani 1 1 d . . . . .
H31 H 0.187945 0.573103 0.547593 0.056 Uiso 1 1 calc R . . . .
C32 C 0.2033(2) 0.4710(3) 0.4421(3) 0.0658(11) Uani 1 1 d . . . . .
H32 H 0.153286 0.429303 0.439822 0.079 Uiso 1 1 calc R . . . .
C33 C 0.2686(3) 0.4658(3) 0.3904(3) 0.0643(11) Uani 1 1 d . . . . .
H33 H 0.272729 0.418102 0.343979 0.077 Uiso 1 1 calc R . . . .

loop_
_atom_site_aniso_label
_atom_site_aniso_U_11
_atom_site_aniso_U_22
_atom_site_aniso_U_33
_atom_site_aniso_U_23
_atom_site_aniso_U_13
_atom_site_aniso_U_12
Al1 0.0192(3) 0.0245(4) 0.0259(3) 0.0012(3) 0.0026(3) -0.0009(3)
O34 0.0393(12) 0.0508(14) 0.0516(12) -0.0173(11) -0.0078(10) 0.0040(9)
N1 0.0199(10) 0.0228(11) 0.0247(10) -0.0001(8) 0.0007(8) 0.0000(8)
N3 0.0220(10) 0.0208(10) 0.0233(9) 0.0004(8) -0.0003(8) -0.0003(8)
C1 0.0240(12) 0.0249(13) 0.0274(13) -0.0021(10) 0.0040(10) -0.0025(10)
C2 0.0186(11) 0.0287(14) 0.0350(13) -0.0009(11) 0.0073(11) -0.0023(10)
C3 0.0221(11) 0.0223(13) 0.0319(13) -0.0039(11) 0.0003(11) -0.0012(9)
C4 0.0295(14) 0.0424(18) 0.0411(15) 0.0136(13) 0.0092(12) -0.0012(13)
C5 0.0245(12) 0.0379(16) 0.0519(18) 0.0090(14) 0.0021(13) 0.0043(11)
C6 0.0217(12) 0.0254(14) 0.0311(13) 0.0059(10) 0.0061(10) -0.0011(10)
C7 0.0281(14) 0.0255(14) 0.0430(16) 0.0031(12) 0.0039(12) -0.0016(11)
C8 0.0366(15) 0.0280(16) 0.0596(19) 0.0049(14) 0.0075(15) 0.0059(12)
C9 0.0360(16) 0.044(2) 0.066(2) 0.0163(16) 0.0087(16) 0.0179(14)
C10 0.0324(15) 0.062(2) 0.0400(16) 0.0155(16) -0.0013(13) 0.0087(14)
C11 0.0243(13) 0.0459(18) 0.0289(13) 0.0083(12) 0.0056(11) 0.0034(12)
C12 0.0491(17) 0.0246(15) 0.0514(17) -0.0117(13) -0.0097(15) 0.0029(13)
C13 0.079(3) 0.056(2) 0.0534(19) -0.0142(17) 0.000(2) 0.006(2)
C14 0.049(2) 0.076(3) 0.104(3) -0.037(3) -0.011(2) -0.0140(18)
C15 0.0299(14) 0.064(2) 0.0259(13) -0.0040(14) 0.0009(12) 0.0037(14)
C16 0.058(2) 0.118(3) 0.0295(16) 0.0018(19) 0.0067(16) 0.000(2)
C17 0.0380(17) 0.073(2) 0.0421(16) -0.0160(17) -0.0078(14) 0.0028(16)
C18 0.0225(11) 0.0281(14) 0.0262(12) 0.0030(11) -0.0001(10) 0.0009(10)
C19 0.0264(13) 0.0306(15) 0.0328(13) 0.0055(12) 0.0003(11) 0.0022(11)
C20 0.0461(17) 0.0348(16) 0.0412(16) 0.0128(14) 0.0001(14) -0.0012(13)
C21 0.059(2) 0.053(2) 0.0334(15) 0.0171(15) 0.0005(15) 0.0034(18)
C22 0.064(2) 0.057(2) 0.0268(14) -0.0004(14) -0.0031(14) 0.0072(17)
C23 0.0414(16) 0.0397(17) 0.0305(14) 0.0002(13) -0.0036(13) 0.0029(13)
C24 0.0481(16) 0.0223(14) 0.0359(15) 0.0023(11) -0.0057(13) -0.0001(12)
C25 0.0507(18) 0.0332(17) 0.071(2) -0.0013(15) -0.0136(17) -0.0059(14)
C26 0.0601(19) 0.0396(17) 0.0453(17) -0.0066(16) 0.0003(17) 0.0072(14)
C27 0.074(2) 0.0404(19) 0.0348(16) -0.0069(14) -0.0141(16) -0.0029(16)
C28 0.091(3) 0.062(3) 0.103(3) -0.017(2) -0.022(3) -0.019(2)
C29 0.107(3) 0.058(3) 0.050(2) -0.0145(17) -0.007(2) 0.025(2)
C30 0.0290(14) 0.0302(15) 0.0411(15) -0.0010(12) -0.0018(12) 0.0001(11)
C31 0.0290(15) 0.0353(18) 0.076(2) -0.0007(15) -0.0043(15) -0.0042(12)
C32 0.0385(19) 0.041(2) 0.118(3) -0.011(2) -0.028(2) -0.0060(15)
C33 0.062(2) 0.047(2) 0.084(3) -0.0264(19) -0.037(2) 0.0079(17)

_geom_special_details            
;
 All esds (except the esd in the dihedral angle between two l.s. planes)
 are estimated using the full covariance matrix.  The cell esds are taken
 into account individually in the estimation of esds in distances, angles
 and torsion angles; correlations between esds in cell parameters are only
 used when they are defined by crystal symmetry.  An approximate (isotropic)
 treatment of cell esds is used for estimating esds involving l.s. planes.
;
loop_
_geom_bond_atom_site_label_1
_geom_bond_atom_site_label_2
_geom_bond_distance
_geom_bond_site_symmetry_2
_geom_bond_publ_flag
Al1 H1 1.55(3) . ?
Al1 N1 1.903(2) . ?
Al1 N3 1.901(2) . ?
Al1 C30 1.961(3) . ?
O34 C30 1.394(3) . ?
O34 C33 1.367(4) . ?
N1 C1 1.343(3) . ?
N1 C6 1.449(3) . ?
N3 C3 1.337(3) . ?
N3 C18 1.454(3) . ?
C1 C2 1.383(3) . ?
C1 C4 1.506(4) . ?
C2 H2 0.9500 . ?
C2 C3 1.401(4) . ?
C3 C5 1.502(3) . ?
C4 H4A 0.9800 . ?
C4 H4B 0.9800 . ?
C4 H4C 0.9800 . ?
C5 H5A 0.9800 . ?
C5 H5B 0.9800 . ?
C5 H5C 0.9800 . ?
C6 C7 1.398(4) . ?
C6 C11 1.406(4) . ?
C7 C8 1.385(4) . ?
C7 C12 1.517(4) . ?
C8 H8 0.9500 . ?
C8 C9 1.378(5) . ?
C9 H9 0.9500 . ?
C9 C10 1.374(5) . ?
C10 H10 0.9500 . ?
C10 C11 1.399(4) . ?
C11 C15 1.519(4) . ?
C12 H12 1.0000 . ?
C12 C13 1.513(5) . ?
C12 C14 1.541(5) . ?
C13 H13A 0.9800 . ?
C13 H13B 0.9800 . ?
C13 H13C 0.9800 . ?
C14 H14A 0.9800 . ?
C14 H14B 0.9800 . ?
C14 H14C 0.9800 . ?
C15 H15 1.0000 . ?
C15 C16 1.539(4) . ?
C15 C17 1.533(4) . ?
C16 H16A 0.9800 . ?
C16 H16B 0.9800 . ?
C16 H16C 0.9800 . ?
C17 H17A 0.9800 . ?
C17 H17B 0.9800 . ?
C17 H17C 0.9800 . ?
C18 C19 1.405(4) . ?
C18 C23 1.404(4) . ?
C19 C20 1.390(4) . ?
C19 C24 1.520(4) . ?
C20 H20 0.9500 . ?
C20 C21 1.374(4) . ?
C21 H21 0.9500 . ?
C21 C22 1.375(5) . ?
C22 H22 0.9500 . ?
C22 C23 1.389(4) . ?
C23 C27 1.518(4) . ?
C24 H24 1.0000 . ?
C24 C25 1.524(4) . ?
C24 C26 1.539(4) . ?
C25 H25A 0.9800 . ?
C25 H25B 0.9800 . ?
C25 H25C 0.9800 . ?
C26 H26A 0.9800 . ?
C26 H26B 0.9800 . ?
C26 H26C 0.9800 . ?
C27 H27 1.0000 . ?
C27 C28 1.540(5) . ?
C27 C29 1.523(5) . ?
C28 H28A 0.9800 . ?
C28 H28B 0.9800 . ?
C28 H28C 0.9800 . ?
C29 H29A 0.9800 . ?
C29 H29B 0.9800 . ?
C29 H29C 0.9800 . ?
C30 C31 1.358(4) . ?
C31 H31 0.9500 . ?
C31 C32 1.419(5) . ?
C32 H32 0.9500 . ?
C32 C33 1.321(6) . ?
C33 H33 0.9500 . ?

loop_
_geom_angle_atom_site_label_1
_geom_angle_atom_site_label_2
_geom_angle_atom_site_label_3
_geom_angle
_geom_angle_site_symmetry_1
_geom_angle_site_symmetry_3
_geom_angle_publ_flag
N1 Al1 H1 112.4(10) . . ?
N1 Al1 C30 112.92(10) . . ?
N3 Al1 H1 112.9(10) . . ?
N3 Al1 N1 96.82(9) . . ?
N3 Al1 C30 112.51(10) . . ?
C30 Al1 H1 109.0(10) . . ?
C33 O34 C30 106.7(3) . . ?
C1 N1 Al1 122.86(17) . . ?
C1 N1 C6 118.9(2) . . ?
C6 N1 Al1 118.11(15) . . ?
C3 N3 Al1 123.53(16) . . ?
C3 N3 C18 118.6(2) . . ?
C18 N3 Al1 117.83(15) . . ?
N1 C1 C2 123.1(2) . . ?
N1 C1 C4 119.9(2) . . ?
C2 C1 C4 116.9(2) . . ?
C1 C2 H2 115.9 . . ?
C1 C2 C3 128.3(2) . . ?
C3 C2 H2 115.9 . . ?
N3 C3 C2 122.6(2) . . ?
N3 C3 C5 121.2(2) . . ?
C2 C3 C5 116.2(2) . . ?
C1 C4 H4A 109.5 . . ?
C1 C4 H4B 109.5 . . ?
C1 C4 H4C 109.5 . . ?
H4A C4 H4B 109.5 . . ?
H4A C4 H4C 109.5 . . ?
H4B C4 H4C 109.5 . . ?
C3 C5 H5A 109.5 . . ?
C3 C5 H5B 109.5 . . ?
C3 C5 H5C 109.5 . . ?
H5A C5 H5B 109.5 . . ?
H5A C5 H5C 109.5 . . ?
H5B C5 H5C 109.5 . . ?
C7 C6 N1 118.2(2) . . ?
C7 C6 C11 121.3(2) . . ?
C11 C6 N1 120.5(2) . . ?
C6 C7 C12 121.3(2) . . ?
C8 C7 C6 118.6(3) . . ?
C8 C7 C12 120.1(3) . . ?
C7 C8 H8 119.5 . . ?
C9 C8 C7 121.0(3) . . ?
C9 C8 H8 119.5 . . ?
C8 C9 H9 119.9 . . ?
C10 C9 C8 120.2(3) . . ?
C10 C9 H9 119.9 . . ?
C9 C10 H10 119.4 . . ?
C9 C10 C11 121.1(3) . . ?
C11 C10 H10 119.4 . . ?
C6 C11 C15 122.8(2) . . ?
C10 C11 C6 117.7(3) . . ?
C10 C11 C15 119.4(3) . . ?
C7 C12 H12 107.5 . . ?
C7 C12 C14 110.2(3) . . ?
C13 C12 C7 113.3(3) . . ?
C13 C12 H12 107.5 . . ?
C13 C12 C14 110.6(3) . . ?
C14 C12 H12 107.5 . . ?
C12 C13 H13A 109.5 . . ?
C12 C13 H13B 109.5 . . ?
C12 C13 H13C 109.5 . . ?
H13A C13 H13B 109.5 . . ?
H13A C13 H13C 109.5 . . ?
H13B C13 H13C 109.5 . . ?
C12 C14 H14A 109.5 . . ?
C12 C14 H14B 109.5 . . ?
C12 C14 H14C 109.5 . . ?
H14A C14 H14B 109.5 . . ?
H14A C14 H14C 109.5 . . ?
H14B C14 H14C 109.5 . . ?
C11 C15 H15 108.0 . . ?
C11 C15 C16 111.6(3) . . ?
C11 C15 C17 111.0(2) . . ?
C16 C15 H15 108.0 . . ?
C17 C15 H15 108.0 . . ?
C17 C15 C16 110.0(3) . . ?
C15 C16 H16A 109.5 . . ?
C15 C16 H16B 109.5 . . ?
C15 C16 H16C 109.5 . . ?
H16A C16 H16B 109.5 . . ?
H16A C16 H16C 109.5 . . ?
H16B C16 H16C 109.5 . . ?
C15 C17 H17A 109.5 . . ?
C15 C17 H17B 109.5 . . ?
C15 C17 H17C 109.5 . . ?
H17A C17 H17B 109.5 . . ?
H17A C17 H17C 109.5 . . ?
H17B C17 H17C 109.5 . . ?
C19 C18 N3 119.6(2) . . ?
C23 C18 N3 119.0(2) . . ?
C23 C18 C19 121.5(2) . . ?
C18 C19 C24 122.9(2) . . ?
C20 C19 C18 117.8(3) . . ?
C20 C19 C24 119.3(2) . . ?
C19 C20 H20 119.3 . . ?
C21 C20 C19 121.5(3) . . ?
C21 C20 H20 119.3 . . ?
C20 C21 H21 120.0 . . ?
C20 C21 C22 119.9(3) . . ?
C22 C21 H21 120.0 . . ?
C21 C22 H22 119.3 . . ?
C21 C22 C23 121.4(3) . . ?
C23 C22 H22 119.3 . . ?
C18 C23 C27 122.6(2) . . ?
C22 C23 C18 117.9(3) . . ?
C22 C23 C27 119.5(3) . . ?
C19 C24 H24 108.1 . . ?
C19 C24 C25 111.7(2) . . ?
C19 C24 C26 111.1(2) . . ?
C25 C24 H24 108.1 . . ?
C25 C24 C26 109.6(2) . . ?
C26 C24 H24 108.1 . . ?
C24 C25 H25A 109.5 . . ?
C24 C25 H25B 109.5 . . ?
C24 C25 H25C 109.5 . . ?
H25A C25 H25B 109.5 . . ?
H25A C25 H25C 109.5 . . ?
H25B C25 H25C 109.5 . . ?
C24 C26 H26A 109.5 . . ?
C24 C26 H26B 109.5 . . ?
C24 C26 H26C 109.5 . . ?
H26A C26 H26B 109.5 . . ?
H26A C26 H26C 109.5 . . ?
H26B C26 H26C 109.5 . . ?
C23 C27 H27 107.7 . . ?
C23 C27 C28 111.0(3) . . ?
C23 C27 C29 111.6(3) . . ?
C28 C27 H27 107.7 . . ?
C29 C27 H27 107.7 . . ?
C29 C27 C28 111.1(3) . . ?
C27 C28 H28A 109.5 . . ?
C27 C28 H28B 109.5 . . ?
C27 C28 H28C 109.5 . . ?
H28A C28 H28B 109.5 . . ?
H28A C28 H28C 109.5 . . ?
H28B C28 H28C 109.5 . . ?
C27 C29 H29A 109.5 . . ?
C27 C29 H29B 109.5 . . ?
C27 C29 H29C 109.5 . . ?
H29A C29 H29B 109.5 . . ?
H29A C29 H29C 109.5 . . ?
H29B C29 H29C 109.5 . . ?
O34 C30 Al1 120.17(19) . . ?
C31 C30 Al1 132.7(2) . . ?
C31 C30 O34 107.1(2) . . ?
C30 C31 H31 125.7 . . ?
C30 C31 C32 108.6(3) . . ?
C32 C31 H31 125.7 . . ?
C31 C32 H32 127.0 . . ?
C33 C32 C31 106.0(3) . . ?
C33 C32 H32 127.0 . . ?
O34 C33 H33 124.2 . . ?
C32 C33 O34 111.5(3) . . ?
C32 C33 H33 124.2 . . ?

loop_
_geom_torsion_atom_site_label_1
_geom_torsion_atom_site_label_2
_geom_torsion_atom_site_label_3
_geom_torsion_atom_site_label_4
_geom_torsion
_geom_torsion_site_symmetry_1
_geom_torsion_site_symmetry_2
_geom_torsion_site_symmetry_3
_geom_torsion_site_symmetry_4
_geom_torsion_publ_flag
Al1 N1 C1 C2 -7.8(3) . . . . ?
Al1 N1 C1 C4 172.86(19) . . . . ?
Al1 N1 C6 C7 81.7(2) . . . . ?
Al1 N1 C6 C11 -98.2(2) . . . . ?
Al1 N3 C3 C2 3.9(3) . . . . ?
Al1 N3 C3 C5 -177.29(19) . . . . ?
Al1 N3 C18 C19 91.6(2) . . . . ?
Al1 N3 C18 C23 -87.8(2) . . . . ?
Al1 C30 C31 C32 -179.7(2) . . . . ?
O34 C30 C31 C32 -0.1(3) . . . . ?
N1 C1 C2 C3 -8.3(4) . . . . ?
N1 C6 C7 C8 180.0(2) . . . . ?
N1 C6 C7 C12 0.9(4) . . . . ?
N1 C6 C11 C10 179.0(2) . . . . ?
N1 C6 C11 C15 -1.3(4) . . . . ?
N3 C18 C19 C20 -178.9(2) . . . . ?
N3 C18 C19 C24 2.7(4) . . . . ?
N3 C18 C23 C22 179.5(3) . . . . ?
N3 C18 C23 C27 -0.8(4) . . . . ?
C1 N1 C6 C7 -95.2(3) . . . . ?
C1 N1 C6 C11 84.9(3) . . . . ?
C1 C2 C3 N3 10.5(4) . . . . ?
C1 C2 C3 C5 -168.4(3) . . . . ?
C3 N3 C18 C19 -90.2(3) . . . . ?
C3 N3 C18 C23 90.4(3) . . . . ?
C4 C1 C2 C3 171.0(3) . . . . ?
C6 N1 C1 C2 168.9(2) . . . . ?
C6 N1 C1 C4 -10.4(3) . . . . ?
C6 C7 C8 C9 0.7(4) . . . . ?
C6 C7 C12 C13 -143.6(3) . . . . ?
C6 C7 C12 C14 91.9(3) . . . . ?
C6 C11 C15 C16 -127.3(3) . . . . ?
C6 C11 C15 C17 109.6(3) . . . . ?
C7 C6 C11 C10 -0.9(4) . . . . ?
C7 C6 C11 C15 178.8(2) . . . . ?
C7 C8 C9 C10 -0.3(4) . . . . ?
C8 C7 C12 C13 37.3(4) . . . . ?
C8 C7 C12 C14 -87.2(3) . . . . ?
C8 C9 C10 C11 -0.8(5) . . . . ?
C9 C10 C11 C6 1.4(4) . . . . ?
C9 C10 C11 C15 -178.3(3) . . . . ?
C10 C11 C15 C16 52.4(4) . . . . ?
C10 C11 C15 C17 -70.7(3) . . . . ?
C11 C6 C7 C8 -0.1(4) . . . . ?
C11 C6 C7 C12 -179.2(2) . . . . ?
C12 C7 C8 C9 179.8(3) . . . . ?
C18 N3 C3 C2 -174.2(2) . . . . ?
C18 N3 C3 C5 4.6(3) . . . . ?
C18 C19 C20 C21 -0.8(4) . . . . ?
C18 C19 C24 C25 -122.4(3) . . . . ?
C18 C19 C24 C26 114.8(3) . . . . ?
C18 C23 C27 C28 -114.9(3) . . . . ?
C18 C23 C27 C29 120.6(3) . . . . ?
C19 C18 C23 C22 0.0(4) . . . . ?
C19 C18 C23 C27 179.8(3) . . . . ?
C19 C20 C21 C22 0.5(5) . . . . ?
C20 C19 C24 C25 59.1(3) . . . . ?
C20 C19 C24 C26 -63.6(3) . . . . ?
C20 C21 C22 C23 0.1(5) . . . . ?
C21 C22 C23 C18 -0.4(5) . . . . ?
C21 C22 C23 C27 179.9(3) . . . . ?
C22 C23 C27 C28 64.8(4) . . . . ?
C22 C23 C27 C29 -59.7(4) . . . . ?
C23 C18 C19 C20 0.5(4) . . . . ?
C23 C18 C19 C24 -177.9(2) . . . . ?
C24 C19 C20 C21 177.7(3) . . . . ?
C30 O34 C33 C32 0.3(4) . . . . ?
C30 C31 C32 C33 0.3(4) . . . . ?
C31 C32 C33 O34 -0.4(4) . . . . ?
C33 O34 C30 Al1 179.6(2) . . . . ?
C33 O34 C30 C31 -0.1(3) . . . . ?

_shelx_res_file                  
;
TITL mrc1933_a.res in Pna2(1)
    mrc1933.res
    created by SHELXL-2018/3 at 16:00:04 on 21-May-2019
REM Old TITL MRC1933 in Pna2(1)
REM SHELXT solution in Pna2(1)
REM R1 0.130, Rweak 0.146, Alpha 0.003, Orientation as input
REM Flack x = -0.002 ( 0.266 ) from Parsons' quotients
REM Formula found by SHELXT: C32 N2 O2 Al
CELL 0.71073 15.8366 12.5839 15.8013 90 90 90
ZERR 4 0.0004 0.0004 0.0004 0 0 0
LATT -1
SYMM -X,-Y,0.5+Z
SYMM 0.5+X,0.5-Y,+Z
SYMM 0.5-X,0.5+Y,0.5+Z
SFAC C H N O Al
UNIT 132 180 8 4 4

L.S. 10
PLAN  10
TEMP -100
BOND $H
CONF
list 4
fmap 2 53
acta
OMIT 1 1 -1
OMIT 1 1 1
OMIT 2 0 1
OMIT 0 0 -2
OMIT 0 0 2
REM <olex2.extras>
REM <HklSrc "%.\\MRC1933.hkl">
REM </olex2.extras>

WGHT    0.045800    0.224600
FVAR       0.55424
AL1   5    0.369356    0.702954    0.535661    11.00000    0.01922    0.02449 =
         0.02587    0.00122    0.00260   -0.00086
H1    2    0.319673    0.752609    0.609997    11.00000    0.03508
O34   4    0.329551    0.537912    0.411898    11.00000    0.03927    0.05083 =
         0.05161   -0.01734   -0.00777    0.00399
N1    3    0.407442    0.806841    0.456915    11.00000    0.01990    0.02283 =
         0.02472   -0.00009    0.00068    0.00001
N3    3    0.477803    0.652743    0.568178    11.00000    0.02196    0.02076 =
         0.02334    0.00042   -0.00027   -0.00026
C1    1    0.486357    0.808079    0.425732    11.00000    0.02397    0.02494 =
         0.02737   -0.00211    0.00398   -0.00254
C2    1    0.549844    0.742254    0.455034    11.00000    0.01865    0.02872 =
         0.03496   -0.00093    0.00728   -0.00233
AFIX  43
H2    2    0.600843    0.742971    0.423384    11.00000   -1.20000
AFIX   0
C3    1    0.548556    0.674631    0.525452    11.00000    0.02212    0.02226 =
         0.03190   -0.00391    0.00026   -0.00121
C4    1    0.509195    0.884611    0.356157    11.00000    0.02953    0.04243 =
         0.04114    0.01361    0.00920   -0.00119
AFIX 137
H4A   2    0.493335    0.854124    0.301345    11.00000   -1.50000
H4B   2    0.570172    0.897822    0.357166    11.00000   -1.50000
H4C   2    0.478943    0.951701    0.364675    11.00000   -1.50000
AFIX   0
C5    1    0.632038    0.628850    0.551933    11.00000    0.02452    0.03790 =
         0.05195    0.00902    0.00208    0.00426
AFIX 137
H5A   2    0.664549    0.682911    0.582449    11.00000   -1.50000
H5B   2    0.663507    0.606224    0.501663    11.00000   -1.50000
H5C   2    0.622541    0.567537    0.588969    11.00000   -1.50000
AFIX   0
C6    1    0.349693    0.891068    0.433246    11.00000    0.02173    0.02538 =
         0.03114    0.00593    0.00609   -0.00113
C7    1    0.341824    0.978311    0.487497    11.00000    0.02813    0.02551 =
         0.04301    0.00310    0.00390   -0.00163
C8    1    0.286789    1.059209    0.465410    11.00000    0.03661    0.02804 =
         0.05959    0.00487    0.00753    0.00587
AFIX  43
H8    2    0.281307    1.119346    0.501337    11.00000   -1.20000
AFIX   0
C9    1    0.239846    1.053787    0.392083    11.00000    0.03595    0.04401 =
         0.06553    0.01633    0.00872    0.01789
AFIX  43
H9    2    0.202202    1.109852    0.378026    11.00000   -1.20000
AFIX   0
C10   1    0.247307    0.967559    0.339233    11.00000    0.03243    0.06180 =
         0.04004    0.01546   -0.00126    0.00869
AFIX  43
H10   2    0.214069    0.964317    0.289250    11.00000   -1.20000
AFIX   0
C11   1    0.302996    0.884495    0.357776    11.00000    0.02426    0.04585 =
         0.02889    0.00831    0.00558    0.00345
C12   1    0.393048    0.986040    0.568393    11.00000    0.04913    0.02461 =
         0.05142   -0.01172   -0.00970    0.00289
AFIX  13
H12   2    0.408098    0.912055    0.585883    11.00000   -1.20000
AFIX   0
C13   1    0.345123    1.036411    0.640828    11.00000    0.07880    0.05648 =
         0.05336   -0.01423   -0.00008    0.00569
AFIX 137
H13A  2    0.332792    1.110771    0.627159    11.00000   -1.50000
H13B  2    0.379434    1.033177    0.692378    11.00000   -1.50000
H13C  2    0.292091    0.997920    0.649880    11.00000   -1.50000
AFIX   0
C14   1    0.476175    1.046172    0.551798    11.00000    0.04949    0.07555 =
         0.10445   -0.03717   -0.01123   -0.01401
AFIX 137
H14A  2    0.507949    1.009997    0.507049    11.00000   -1.50000
H14B  2    0.509947    1.047701    0.603754    11.00000   -1.50000
H14C  2    0.463498    1.119062    0.534037    11.00000   -1.50000
AFIX   0
C15   1    0.311053    0.792133    0.296441    11.00000    0.02995    0.06374 =
         0.02593   -0.00398    0.00087    0.00373
AFIX  13
H15   2    0.359673    0.747159    0.315091    11.00000   -1.20000
AFIX   0
C16   1    0.329103    0.830719    0.205799    11.00000    0.05829    0.11822 =
         0.02955    0.00181    0.00671    0.00007
AFIX 137
H16A  2    0.280486    0.870988    0.184731    11.00000   -1.50000
H16B  2    0.339114    0.769306    0.169005    11.00000   -1.50000
H16C  2    0.379202    0.876432    0.205947    11.00000   -1.50000
AFIX   0
C17   1    0.231319    0.723007    0.297498    11.00000    0.03799    0.07254 =
         0.04209   -0.01598   -0.00777    0.00280
AFIX 137
H17A  2    0.221484    0.696599    0.355005    11.00000   -1.50000
H17B  2    0.238749    0.662743    0.258927    11.00000   -1.50000
H17C  2    0.182767    0.765500    0.279237    11.00000   -1.50000
AFIX   0
C18   1    0.483886    0.589876    0.645164    11.00000    0.02246    0.02811 =
         0.02618    0.00298   -0.00013    0.00088
C19   1    0.477515    0.478666    0.640560    11.00000    0.02636    0.03056 =
         0.03284    0.00547    0.00030    0.00221
C20   1    0.482158    0.421652    0.715737    11.00000    0.04609    0.03478 =
         0.04123    0.01284    0.00007   -0.00119
AFIX  43
H20   2    0.477271    0.346433    0.714231    11.00000   -1.20000
AFIX   0
C21   1    0.493658    0.471610    0.792202    11.00000    0.05863    0.05320 =
         0.03335    0.01711    0.00050    0.00343
AFIX  43
H21   2    0.497092    0.430958    0.842746    11.00000   -1.20000
AFIX   0
C22   1    0.500192    0.580508    0.795499    11.00000    0.06437    0.05662 =
         0.02676   -0.00037   -0.00309    0.00721
AFIX  43
H22   2    0.508236    0.614258    0.848671    11.00000   -1.20000
AFIX   0
C23   1    0.495290    0.642220    0.722798    11.00000    0.04143    0.03969 =
         0.03049    0.00020   -0.00355    0.00289
C24   1    0.468069    0.419157    0.557367    11.00000    0.04808    0.02233 =
         0.03585    0.00227   -0.00567   -0.00007
AFIX  13
H24   2    0.463656    0.472738    0.510841    11.00000   -1.20000
AFIX   0
C25   1    0.388432    0.351206    0.556046    11.00000    0.05067    0.03319 =
         0.07061   -0.00125   -0.01362   -0.00590
AFIX 137
H25A  2    0.392990    0.295170    0.598874    11.00000   -1.50000
H25B  2    0.381840    0.318897    0.500003    11.00000   -1.50000
H25C  2    0.339252    0.395850    0.568412    11.00000   -1.50000
AFIX   0
C26   1    0.545665    0.348886    0.539784    11.00000    0.06010    0.03961 =
         0.04526   -0.00664    0.00025    0.00719
AFIX 137
H26A  2    0.596880    0.392534    0.541646    11.00000   -1.50000
H26B  2    0.540262    0.316384    0.483684    11.00000   -1.50000
H26C  2    0.549257    0.293000    0.582826    11.00000   -1.50000
AFIX   0
C27   1    0.502720    0.762182    0.729673    11.00000    0.07408    0.04036 =
         0.03475   -0.00686   -0.01412   -0.00292
AFIX  13
H27   2    0.495224    0.792435    0.671637    11.00000   -1.20000
AFIX   0
C28   1    0.590997    0.794704    0.761249    11.00000    0.09061    0.06162 =
         0.10301   -0.01682   -0.02180   -0.01856
AFIX 137
H28A  2    0.600920    0.763867    0.817324    11.00000   -1.50000
H28B  2    0.594372    0.872333    0.764858    11.00000   -1.50000
H28C  2    0.633882    0.768611    0.721660    11.00000   -1.50000
AFIX   0
C29   1    0.433848    0.808571    0.785867    11.00000    0.10692    0.05756 =
         0.04957   -0.01446   -0.00689    0.02548
AFIX 137
H29A  2    0.378410    0.786613    0.764567    11.00000   -1.50000
H29B  2    0.437650    0.886298    0.785305    11.00000   -1.50000
H29C  2    0.441160    0.782656    0.843891    11.00000   -1.50000
AFIX   0
C30   1    0.300135    0.591925    0.483049    11.00000    0.02905    0.03021 =
         0.04110   -0.00095   -0.00178    0.00009
C31   1    0.222935    0.551318    0.501943    11.00000    0.02905    0.03532 =
         0.07604   -0.00067   -0.00431   -0.00416
AFIX  43
H31   2    0.187945    0.573103    0.547593    11.00000   -1.20000
AFIX   0
C32   1    0.203265    0.470953    0.442144    11.00000    0.03853    0.04134 =
         0.11767   -0.01118   -0.02773   -0.00604
AFIX  43
H32   2    0.153286    0.429303    0.439822    11.00000   -1.20000
AFIX   0
C33   1    0.268596    0.465847    0.390365    11.00000    0.06207    0.04701 =
         0.08396   -0.02639   -0.03697    0.00793
AFIX  43
H33   2    0.272729    0.418102    0.343979    11.00000   -1.20000
AFIX   0
HKLF 4


REM  mrc1933_a.res in Pna2(1)
REM wR2 = 0.0949, GooF = S = 1.037, Restrained GooF = 1.037 for all data
REM R1 = 0.0411 for 5595 Fo > 4sig(Fo) and 0.0538 for all 6549 data
REM 348 parameters refined using 1 restraints

END

WGHT      0.0455      0.2311

REM Highest difference peak  0.203,  deepest hole -0.204,  1-sigma level  0.042
Q1    1   0.6387  0.5393  0.5501  11.00000  0.05    0.20
Q2    1   0.6823  0.6787  0.5395  11.00000  0.05    0.18
Q3    1   0.1599  0.5887  0.5934  11.00000  0.05    0.15
Q4    1   0.1393  0.4384  0.5407  11.00000  0.05    0.15
Q5    1   0.6254  0.6369  0.6217  11.00000  0.05    0.15
Q6    1   0.6133  0.7784  0.4380  11.00000  0.05    0.15
Q7    1   0.2226  0.5887  0.6164  11.00000  0.05    0.14
Q8    1   0.5843  0.6593  0.5443  11.00000  0.05    0.14
Q9    1   0.7041  0.8071  0.5972  11.00000  0.05    0.14
Q10   1   0.3014  0.6961  0.1632  11.00000  0.05    0.14
;
_shelx_res_checksum              48964
_olex2_submission_special_instructions 'No special instructions were received'
_oxdiff_exptl_absorpt_empirical_details 
;
Empirical correction (ABSPACK) includes:
- Absorption correction using spherical harmonics
- Frame scaling
;
_oxdiff_exptl_absorpt_empirical_full_max 1.074
_oxdiff_exptl_absorpt_empirical_full_min 0.929
_exptl_crystal_recrystallization_method 
'Re-crystallisation from solvent: heptane'
_chemical_properties_physical    Air-sensitive,Moisture-sensitive


#===END

####################################################################### 
# 
# This file contains crystal structure data downloaded from the 
# Cambridge Structural Database (CSD) hosted by the Cambridge 
# Crystallographic Data Centre (CCDC).
# 
# Full information about CCDC data access policies and citation 
# guidelines are available at http://www.ccdc.cam.ac.uk/access/V1 
# 
# Audit and citation data items may have been added by the CCDC. 
# Please retain this information to preserve the provenance of 
# this file and to allow appropriate attribution of the data. 
# 
#######################################################################

data_5f
_database_code_depnum_ccdc_archive 'CCDC 1973128'
_audit_update_record             
;
2019-12-19 deposited with the CCDC.	2020-07-16 downloaded from the CCDC.
;
_audit_creation_date             2019-06-14
_audit_creation_method           
;
Olex2 1.2
(compiled 2018.05.29 svn.r3508 for OlexSys, GUI svn.r5506)
;
_shelx_SHELXL_version_number     2018/3
_chemical_name_common            ?
_chemical_name_systematic        ?
_chemical_formula_moiety         'C34 H49 Al N2 O'
_chemical_formula_sum            'C34 H49 Al N2 O'
_chemical_formula_weight         528.73
_chemical_melting_point          ?
_chemical_oxdiff_formula         'C34 H49 Al N2 O'
_chemical_oxdiff_usercomment     TH431
loop_
_atom_type_symbol
_atom_type_description
_atom_type_scat_dispersion_real
_atom_type_scat_dispersion_imag
_atom_type_scat_source
C C 0.0033 0.0016 'International Tables Vol C Tables 4.2.6.8 and 6.1.1.4'
H H 0.0000 0.0000 'International Tables Vol C Tables 4.2.6.8 and 6.1.1.4'
N N 0.0061 0.0033 'International Tables Vol C Tables 4.2.6.8 and 6.1.1.4'
O O 0.0106 0.0060 'International Tables Vol C Tables 4.2.6.8 and 6.1.1.4'
Al Al 0.0645 0.0514 'International Tables Vol C Tables 4.2.6.8 and 6.1.1.4'

_shelx_space_group_comment       
;
The symmetry employed for this shelxl refinement is uniquely defined
by the following loop, which should always be used as a source of
symmetry information in preference to the above space-group names.
They are only intended as comments.
;
_space_group_crystal_system      monoclinic
_space_group_IT_number           14
_space_group_name_H-M_alt        'P 1 21/c 1'
_space_group_name_Hall           '-P 2ybc'
loop_
_space_group_symop_operation_xyz
'x, y, z'
'-x, y+1/2, -z+1/2'
'-x, -y, -z'
'x, -y-1/2, z-1/2'

_cell_length_a                   14.3190(4)
_cell_length_b                   9.8459(3)
_cell_length_c                   23.1130(7)
_cell_angle_alpha                90
_cell_angle_beta                 98.845(3)
_cell_angle_gamma                90
_cell_volume                     3219.79(16)
_cell_formula_units_Z            4
_cell_measurement_reflns_used    3141
_cell_measurement_temperature    173.00(14)
_cell_measurement_theta_max      28.2130
_cell_measurement_theta_min      2.6200
_shelx_estimated_absorpt_T_max   ?
_shelx_estimated_absorpt_T_min   ?
_exptl_absorpt_coefficient_mu    0.090
_exptl_absorpt_correction_T_max  0.992
_exptl_absorpt_correction_T_min  0.973
_exptl_absorpt_correction_type   analytical
_exptl_absorpt_process_details   
;
CrysAlisPro 1.171.38.43 (Rigaku Oxford Diffraction, 2015)
Analytical numeric absorption correction using a multifaceted crystal
			model based on expressions derived by R.C. Clark & J.S. Reid.
(Clark, R. C. & Reid, J. S. (1995). Acta Cryst. A51, 887-897)
Empirical absorption correction using spherical harmonics,
 implemented in SCALE3 ABSPACK scaling algorithm.
;
_exptl_absorpt_special_details   ?
_exptl_crystal_colour            colourless
_exptl_crystal_colour_primary    colourless
_exptl_crystal_density_diffrn    1.091
_exptl_crystal_density_meas      ?
_exptl_crystal_density_method    ?
_exptl_crystal_description       block
_exptl_crystal_F_000             1152
loop_
_exptl_crystal_face_index_h
_exptl_crystal_face_index_k
_exptl_crystal_face_index_l
_exptl_crystal_face_perp_dist
-1 0 -5 0.0886
1 0 5 0.0886
-5 5 4 0.1558
5 -5 -4 0.1558
-2 0 5 0.0345
2 0 -5 0.0462
-3 0 5 0.0391
5 2 2 0.1181
-2 -5 -5 0.2040
5 -3 -2 0.1431
0 5 -1 0.1872

_exptl_crystal_size_max          0.417
_exptl_crystal_size_mid          0.269
_exptl_crystal_size_min          0.081
loop_
_exptl_oxdiff_crystal_face_indexfrac_h
_exptl_oxdiff_crystal_face_indexfrac_k
_exptl_oxdiff_crystal_face_indexfrac_l
_exptl_oxdiff_crystal_face_x
_exptl_oxdiff_crystal_face_y
_exptl_oxdiff_crystal_face_z
-0.9995 -0.0007 -4.9968 -0.0338 -0.1668 -0.0053
0.9995 0.0007 4.9968 0.0338 0.1668 0.0053
-4.9956 4.9931 3.9940 0.0172 -0.0071 0.4444
4.9956 -4.9931 -3.9940 -0.0172 0.0071 -0.4444
-1.9983 -0.0000 4.9947 0.1308 0.0782 0.0782
1.9983 0.0000 -4.9947 -0.1308 -0.0782 -0.0782
-2.9976 -0.0003 4.9940 0.1631 0.0486 0.1025
4.9966 1.9989 2.0022 -0.2141 0.2150 0.0100
-1.9993 -4.9948 -4.9981 0.1959 -0.2272 -0.2802
4.9959 -2.9954 -1.9953 -0.0697 0.0744 -0.3129
0.0005 4.9938 -0.9986 -0.2105 0.0033 0.2933

_exptl_transmission_factor_max   ?
_exptl_transmission_factor_min   ?
_diffrn_reflns_av_R_equivalents  0.0293
_diffrn_reflns_av_unetI/netI     0.0533
_diffrn_reflns_Laue_measured_fraction_full 0.986
_diffrn_reflns_Laue_measured_fraction_max 0.809
_diffrn_reflns_limit_h_max       17
_diffrn_reflns_limit_h_min       -18
_diffrn_reflns_limit_k_max       8
_diffrn_reflns_limit_k_min       -12
_diffrn_reflns_limit_l_max       30
_diffrn_reflns_limit_l_min       -19
_diffrn_reflns_number            11110
_diffrn_reflns_point_group_measured_fraction_full 0.986
_diffrn_reflns_point_group_measured_fraction_max 0.809
_diffrn_reflns_theta_full        25.242
_diffrn_reflns_theta_max         28.300
_diffrn_reflns_theta_min         2.599
_diffrn_ambient_environment      N~2~
_diffrn_ambient_temperature      173.00(14)
_diffrn_detector                 'CCD plate'
_diffrn_detector_area_resol_mean 16.0382
_diffrn_detector_type            Eos
_diffrn_measured_fraction_theta_full 0.986
_diffrn_measured_fraction_theta_max 0.809
_diffrn_measurement_details      
;
List of Runs (angles in degrees, time in seconds):

  # Type    Start    End  Width  t~exp~   \w     \q     \k     \f   Frames
#--------------------------------------------------------------------------
  1  \w     44.00  71.00   1.00   37.80    --   14.27 178.00  60.00   27
  2  \w     23.00  82.00   1.00   37.80    --   14.27  57.00 -90.00   59
  3  \w      3.00  86.00   1.00   37.80    --   14.27  19.00-120.00   83
;
_diffrn_measurement_device       'four-circle diffractometer'
_diffrn_measurement_device_type  'Xcalibur, Eos'
_diffrn_measurement_method       '\w scans'
_diffrn_orient_matrix_type       
'CrysAlisPro convention (1999,Acta A55,543-557)'
_diffrn_orient_matrix_UB_11      -0.0323522000
_diffrn_orient_matrix_UB_12      -0.0395112000
_diffrn_orient_matrix_UB_13      0.0132362000
_diffrn_orient_matrix_UB_21      0.0295499000
_diffrn_orient_matrix_UB_22      0.0061595000
_diffrn_orient_matrix_UB_23      0.0274746000
_diffrn_orient_matrix_UB_31      -0.0243399000
_diffrn_orient_matrix_UB_32      0.0599138000
_diffrn_orient_matrix_UB_33      0.0059236000
_diffrn_radiation_monochromator  graphite
_diffrn_radiation_probe          x-ray
_diffrn_radiation_type           MoK\a
_diffrn_radiation_wavelength     0.71073
_diffrn_source                   'fine-focus sealed X-ray tube'
_diffrn_source_type              'Enhance (Mo) X-ray Source'
_reflns_Friedel_coverage         0.000
_reflns_Friedel_fraction_full    .
_reflns_Friedel_fraction_max     .
_reflns_number_gt                4913
_reflns_number_total             6469
_reflns_odcompleteness_completeness 98.76
_reflns_odcompleteness_iscentric 1
_reflns_odcompleteness_theta     24.97
_reflns_special_details          
;
 Reflections were merged by SHELXL according to the crystal
 class for the calculation of statistics and refinement.
 
 _reflns_Friedel_fraction is defined as the number of unique
 Friedel pairs measured divided by the number that would be
 possible theoretically, ignoring centric projections and
 systematic absences.
;
_reflns_threshold_expression     'I > 2\s(I)'
_computing_cell_refinement       'CrysAlisPro 1.171.38.43 (Rigaku OD, 2015)'
_computing_data_collection       'CrysAlisPro 1.171.38.43 (Rigaku OD, 2015)'
_computing_data_reduction        'CrysAlisPro 1.171.38.43 (Rigaku OD, 2015)'
_computing_molecular_graphics    'Olex2 (Dolomanov et al., 2009)'
_computing_publication_material  'Olex2 (Dolomanov et al., 2009)'
_computing_structure_refinement  'ShelXL (Sheldrick, 2015)'
_computing_structure_solution    ?
_refine_diff_density_max         0.316
_refine_diff_density_min         -0.260
_refine_diff_density_rms         0.042
_refine_ls_extinction_coef       .
_refine_ls_extinction_method     none
_refine_ls_goodness_of_fit_ref   1.018
_refine_ls_hydrogen_treatment    constr
_refine_ls_matrix_type           full
_refine_ls_number_parameters     353
_refine_ls_number_reflns         6469
_refine_ls_number_restraints     0
_refine_ls_R_factor_all          0.0690
_refine_ls_R_factor_gt           0.0466
_refine_ls_restrained_S_all      1.018
_refine_ls_shift/su_max          0.001
_refine_ls_shift/su_mean         0.000
_refine_ls_structure_factor_coef Fsqd
_refine_ls_weighting_details     
'w=1/[\s^2^(Fo^2^)+(0.0476P)^2^+1.1696P] where P=(Fo^2^+2Fc^2^)/3'
_refine_ls_weighting_scheme      calc
_refine_ls_wR_factor_gt          0.1065
_refine_ls_wR_factor_ref         0.1186
_refine_special_details          ?
_olex2_refinement_description    
;
1. Fixed Uiso
 At 1.2 times of:
  All C(H) groups, All C(H,H) groups
 At 1.5 times of:
  All C(H,H,H) groups
2.a Ternary CH refined with riding coordinates:
 C12(H12), C15(H15), C24(H24), C27(H27)
2.b Secondary CH2 refined with riding coordinates:
 C32(H32A,H32B), C33(H33A,H33B), C34(H34A,H34B)
2.c Aromatic/amide H refined with riding coordinates:
 C2(H2), C8(H8), C9(H9), C10(H10), C20(H20), C21(H21), C22(H22), C30(H30),
 C31(H31)
2.d Idealised Me refined as rotating group:
 C4(H4A,H4B,H4C), C5(H5A,H5B,H5C), C13(H13A,H13B,H13C), C14(H14A,H14B,H14C),
 C16(H16A,H16B,H16C), C17(H17A,H17B,H17C), C25(H25A,H25B,H25C), C26(H26A,H26B,
 H26C), C28(H28A,H28B,H28C), C29(H29A,H29B,H29C)
;
_atom_sites_solution_hydrogens   geom
_atom_sites_solution_primary     ?
_atom_sites_solution_secondary   ?
loop_
_atom_site_label
_atom_site_type_symbol
_atom_site_fract_x
_atom_site_fract_y
_atom_site_fract_z
_atom_site_U_iso_or_equiv
_atom_site_adp_type
_atom_site_occupancy
_atom_site_site_symmetry_order
_atom_site_calc_flag
_atom_site_refinement_flags_posn
_atom_site_refinement_flags_adp
_atom_site_refinement_flags_occupancy
_atom_site_disorder_assembly
_atom_site_disorder_group
Al1 Al 0.21885(3) 0.66144(5) 0.36028(2) 0.02072(13) Uani 1 1 d . . . . .
O35 O 0.28062(8) 0.51553(12) 0.37988(5) 0.0293(3) Uani 1 1 d . . . . .
N1 N 0.22153(10) 0.69606(15) 0.27954(6) 0.0238(3) Uani 1 1 d . . . . .
N3 N 0.28948(9) 0.81837(14) 0.38915(6) 0.0194(3) Uani 1 1 d . . . . .
C1 C 0.24817(12) 0.81463(18) 0.25893(7) 0.0268(4) Uani 1 1 d . . . . .
C2 C 0.28500(12) 0.92152(18) 0.29496(7) 0.0263(4) Uani 1 1 d . . . . .
H2 H 0.294435 1.002758 0.276158 0.032 Uiso 1 1 calc R . . . .
C3 C 0.30947(11) 0.92152(17) 0.35586(7) 0.0222(4) Uani 1 1 d . . . . .
C4 C 0.24073(16) 0.8378(2) 0.19369(8) 0.0439(5) Uani 1 1 d . . . . .
H4A H 0.285626 0.905719 0.186418 0.066 Uiso 1 1 calc GR . . . .
H4B H 0.178043 0.867983 0.178357 0.066 Uiso 1 1 calc GR . . . .
H4C H 0.253793 0.754519 0.174894 0.066 Uiso 1 1 calc GR . . . .
C5 C 0.36317(13) 1.04336(18) 0.38298(8) 0.0308(4) Uani 1 1 d . . . . .
H5A H 0.366096 1.040280 0.424734 0.046 Uiso 1 1 calc GR . . . .
H5B H 0.331508 1.124920 0.368034 0.046 Uiso 1 1 calc GR . . . .
H5C H 0.426092 1.042422 0.373434 0.046 Uiso 1 1 calc GR . . . .
C6 C 0.19465(13) 0.58570(18) 0.23844(7) 0.0287(4) Uani 1 1 d . . . . .
C7 C 0.10038(14) 0.57465(19) 0.21073(8) 0.0341(4) Uani 1 1 d . . . . .
C8 C 0.07835(16) 0.4689(2) 0.17057(9) 0.0454(5) Uani 1 1 d . . . . .
H8 H 0.016606 0.459694 0.151475 0.054 Uiso 1 1 calc R . . . .
C9 C 0.14598(18) 0.3783(2) 0.15869(9) 0.0513(6) Uani 1 1 d . . . . .
H9 H 0.130046 0.309913 0.131204 0.062 Uiso 1 1 calc R . . . .
C10 C 0.23740(16) 0.3890(2) 0.18753(9) 0.0437(5) Uani 1 1 d . . . . .
H10 H 0.282346 0.326072 0.179784 0.052 Uiso 1 1 calc R . . . .
C11 C 0.26382(13) 0.49217(19) 0.22809(8) 0.0318(4) Uani 1 1 d . . . . .
C12 C 0.02227(14) 0.6691(2) 0.22233(9) 0.0430(5) Uani 1 1 d . . . . .
H12 H 0.049348 0.735368 0.251834 0.052 Uiso 1 1 calc R . . . .
C13 C -0.02078(19) 0.7475(3) 0.16700(11) 0.0704(8) Uani 1 1 d . . . . .
H13A H 0.028111 0.796773 0.151954 0.106 Uiso 1 1 calc GR . . . .
H13B H -0.067534 0.809935 0.176621 0.106 Uiso 1 1 calc GR . . . .
H13C H -0.049784 0.684612 0.137910 0.106 Uiso 1 1 calc GR . . . .
C14 C -0.05600(15) 0.5918(3) 0.24666(11) 0.0564(6) Uani 1 1 d . . . . .
H14A H -0.085012 0.528132 0.217917 0.085 Uiso 1 1 calc GR . . . .
H14B H -0.102690 0.654865 0.255840 0.085 Uiso 1 1 calc GR . . . .
H14C H -0.029362 0.543831 0.281486 0.085 Uiso 1 1 calc GR . . . .
C15 C 0.36556(13) 0.4994(2) 0.25897(8) 0.0344(4) Uani 1 1 d . . . . .
H15 H 0.367260 0.564095 0.291348 0.041 Uiso 1 1 calc R . . . .
C16 C 0.40030(19) 0.3642(2) 0.28516(12) 0.0643(7) Uani 1 1 d . . . . .
H16A H 0.356879 0.330818 0.309598 0.096 Uiso 1 1 calc GR . . . .
H16B H 0.461542 0.375727 0.308188 0.096 Uiso 1 1 calc GR . . . .
H16C H 0.404504 0.300294 0.254290 0.096 Uiso 1 1 calc GR . . . .
C17 C 0.43150(17) 0.5536(3) 0.21831(11) 0.0670(8) Uani 1 1 d . . . . .
H17A H 0.428115 0.495715 0.184614 0.101 Uiso 1 1 calc GR . . . .
H17B H 0.495166 0.555080 0.238710 0.101 Uiso 1 1 calc GR . . . .
H17C H 0.412654 0.643943 0.206027 0.101 Uiso 1 1 calc GR . . . .
C18 C 0.32983(11) 0.81438(16) 0.45062(7) 0.0208(3) Uani 1 1 d . . . . .
C19 C 0.42294(11) 0.76770(17) 0.46628(7) 0.0236(4) Uani 1 1 d . . . . .
C20 C 0.45642(13) 0.74985(18) 0.52572(8) 0.0303(4) Uani 1 1 d . . . . .
H20 H 0.517377 0.717076 0.537147 0.036 Uiso 1 1 calc R . . . .
C21 C 0.40121(14) 0.7797(2) 0.56786(8) 0.0356(4) Uani 1 1 d . . . . .
H21 H 0.424579 0.765609 0.607211 0.043 Uiso 1 1 calc R . . . .
C22 C 0.31136(13) 0.83039(19) 0.55167(8) 0.0328(4) Uani 1 1 d . . . . .
H22 H 0.275372 0.853082 0.580496 0.039 Uiso 1 1 calc R . . . .
C23 C 0.27335(11) 0.84836(18) 0.49310(7) 0.0250(4) Uani 1 1 d . . . . .
C24 C 0.48876(12) 0.73877(19) 0.42187(8) 0.0292(4) Uani 1 1 d . . . . .
H24 H 0.456359 0.765613 0.383094 0.035 Uiso 1 1 calc R . . . .
C25 C 0.51278(13) 0.5878(2) 0.41979(9) 0.0391(5) Uani 1 1 d . . . . .
H25A H 0.543855 0.559084 0.457578 0.059 Uiso 1 1 calc GR . . . .
H25B H 0.553871 0.573109 0.391248 0.059 Uiso 1 1 calc GR . . . .
H25C H 0.455715 0.536491 0.409224 0.059 Uiso 1 1 calc GR . . . .
C26 C 0.57940(13) 0.8226(2) 0.43554(10) 0.0445(5) Uani 1 1 d . . . . .
H26A H 0.563518 0.916848 0.438308 0.067 Uiso 1 1 calc GR . . . .
H26B H 0.616837 0.810562 0.404849 0.067 Uiso 1 1 calc GR . . . .
H26C H 0.614720 0.792961 0.472046 0.067 Uiso 1 1 calc GR . . . .
C27 C 0.17475(12) 0.9085(2) 0.47733(8) 0.0321(4) Uani 1 1 d . . . . .
H27 H 0.152197 0.887310 0.436114 0.039 Uiso 1 1 calc R . . . .
C28 C 0.17799(14) 1.0633(2) 0.48363(10) 0.0451(5) Uani 1 1 d . . . . .
H28A H 0.200383 1.086919 0.523663 0.068 Uiso 1 1 calc GR . . . .
H28B H 0.115731 1.099849 0.472185 0.068 Uiso 1 1 calc GR . . . .
H28C H 0.219901 1.100268 0.458999 0.068 Uiso 1 1 calc GR . . . .
C29 C 0.10402(14) 0.8491(2) 0.51358(10) 0.0487(6) Uani 1 1 d . . . . .
H29A H 0.109955 0.751975 0.514726 0.073 Uiso 1 1 calc GR . . . .
H29B H 0.041041 0.873403 0.496116 0.073 Uiso 1 1 calc GR . . . .
H29C H 0.116604 0.884562 0.552693 0.073 Uiso 1 1 calc GR . . . .
C30 C 0.09172(12) 0.65341(19) 0.37954(8) 0.0287(4) Uani 1 1 d . . . . .
H30 H 0.049207 0.716421 0.360610 0.034 Uiso 1 1 calc R . . . .
C31 C 0.05724(12) 0.5694(2) 0.41639(8) 0.0354(5) Uani 1 1 d . . . . .
H31 H -0.007631 0.575216 0.416198 0.042 Uiso 1 1 calc R . . . .
C32 C 0.10766(13) 0.4667(2) 0.45811(9) 0.0396(5) Uani 1 1 d . . . . .
H32A H 0.087108 0.377453 0.443647 0.047 Uiso 1 1 calc R . . . .
H32B H 0.085388 0.478552 0.495360 0.047 Uiso 1 1 calc R . . . .
C33 C 0.21527(13) 0.4649(2) 0.47033(8) 0.0361(5) Uani 1 1 d . . . . .
H33A H 0.236960 0.556237 0.480915 0.043 Uiso 1 1 calc R . . . .
H33B H 0.234613 0.407372 0.504105 0.043 Uiso 1 1 calc R . . . .
C34 C 0.26568(13) 0.4162(2) 0.42074(8) 0.0348(4) Uani 1 1 d . . . . .
H34A H 0.326441 0.378719 0.437629 0.042 Uiso 1 1 calc R . . . .
H34B H 0.228927 0.343165 0.400261 0.042 Uiso 1 1 calc R . . . .

loop_
_atom_site_aniso_label
_atom_site_aniso_U_11
_atom_site_aniso_U_22
_atom_site_aniso_U_33
_atom_site_aniso_U_23
_atom_site_aniso_U_13
_atom_site_aniso_U_12
Al1 0.0215(2) 0.0205(3) 0.0200(3) 0.0015(2) 0.00263(19) -0.0007(2)
O35 0.0322(6) 0.0259(7) 0.0307(7) 0.0070(6) 0.0084(5) 0.0037(6)
N1 0.0281(7) 0.0229(7) 0.0197(7) 0.0006(6) 0.0010(6) -0.0015(6)
N3 0.0187(6) 0.0207(7) 0.0186(7) -0.0002(6) 0.0018(5) 0.0008(6)
C1 0.0300(9) 0.0258(9) 0.0239(9) 0.0035(8) 0.0021(7) 0.0005(8)
C2 0.0320(9) 0.0217(9) 0.0245(9) 0.0059(7) 0.0024(7) -0.0016(8)
C3 0.0201(8) 0.0197(8) 0.0271(9) 0.0008(7) 0.0047(7) 0.0018(7)
C4 0.0696(14) 0.0360(11) 0.0245(10) 0.0049(9) 0.0016(10) -0.0121(11)
C5 0.0380(10) 0.0238(9) 0.0302(10) -0.0003(8) 0.0036(8) -0.0056(8)
C6 0.0428(10) 0.0251(9) 0.0181(8) 0.0021(7) 0.0047(8) -0.0069(8)
C7 0.0452(11) 0.0297(10) 0.0253(9) 0.0018(8) -0.0011(8) -0.0079(9)
C8 0.0559(13) 0.0418(12) 0.0354(11) -0.0044(10) -0.0027(10) -0.0175(11)
C9 0.0757(16) 0.0416(13) 0.0386(12) -0.0144(10) 0.0149(12) -0.0212(12)
C10 0.0624(14) 0.0331(11) 0.0407(12) -0.0082(10) 0.0241(11) -0.0087(11)
C11 0.0464(11) 0.0271(10) 0.0245(9) 0.0009(8) 0.0137(8) -0.0044(9)
C12 0.0413(11) 0.0379(11) 0.0430(12) -0.0022(10) -0.0150(9) -0.0019(10)
C13 0.0760(17) 0.0563(16) 0.0647(17) 0.0073(14) -0.0343(14) 0.0038(14)
C14 0.0382(12) 0.0577(15) 0.0699(16) -0.0134(13) -0.0024(11) -0.0050(11)
C15 0.0437(11) 0.0318(10) 0.0307(10) -0.0004(9) 0.0151(8) 0.0029(9)
C16 0.0712(17) 0.0430(14) 0.0791(18) 0.0061(13) 0.0125(14) 0.0162(13)
C17 0.0543(14) 0.098(2) 0.0522(15) 0.0070(15) 0.0178(12) -0.0213(15)
C18 0.0239(8) 0.0177(8) 0.0205(8) -0.0003(7) 0.0019(6) -0.0024(7)
C19 0.0245(8) 0.0196(8) 0.0261(9) -0.0002(7) 0.0017(7) -0.0022(7)
C20 0.0305(9) 0.0260(9) 0.0315(10) 0.0013(8) -0.0048(8) 0.0026(8)
C21 0.0509(12) 0.0337(11) 0.0201(9) 0.0018(8) -0.0008(8) 0.0006(10)
C22 0.0442(11) 0.0310(10) 0.0252(9) -0.0027(8) 0.0119(8) -0.0007(9)
C23 0.0285(9) 0.0232(9) 0.0240(9) -0.0026(7) 0.0065(7) -0.0024(7)
C24 0.0229(8) 0.0343(10) 0.0302(10) 0.0038(8) 0.0039(7) 0.0047(8)
C25 0.0324(10) 0.0371(11) 0.0496(12) -0.0062(10) 0.0121(9) 0.0058(9)
C26 0.0322(10) 0.0452(13) 0.0576(14) 0.0065(11) 0.0119(9) -0.0040(10)
C27 0.0274(9) 0.0376(11) 0.0329(10) -0.0065(9) 0.0098(8) 0.0018(8)
C28 0.0366(11) 0.0393(12) 0.0612(14) 0.0026(11) 0.0137(10) 0.0093(10)
C29 0.0397(11) 0.0502(14) 0.0620(14) -0.0089(12) 0.0263(10) -0.0036(10)
C30 0.0238(8) 0.0297(10) 0.0322(10) -0.0004(8) 0.0034(7) 0.0020(8)
C31 0.0245(9) 0.0418(12) 0.0416(11) 0.0010(10) 0.0104(8) -0.0041(9)
C32 0.0426(11) 0.0420(12) 0.0377(11) 0.0078(10) 0.0178(9) -0.0044(10)
C33 0.0435(11) 0.0370(11) 0.0273(10) 0.0084(9) 0.0036(8) -0.0016(9)
C34 0.0356(10) 0.0300(10) 0.0392(11) 0.0124(9) 0.0074(8) 0.0050(9)

_geom_special_details            
;
 All esds (except the esd in the dihedral angle between two l.s. planes)
 are estimated using the full covariance matrix.  The cell esds are taken
 into account individually in the estimation of esds in distances, angles
 and torsion angles; correlations between esds in cell parameters are only
 used when they are defined by crystal symmetry.  An approximate (isotropic)
 treatment of cell esds is used for estimating esds involving l.s. planes.
;
loop_
_geom_bond_atom_site_label_1
_geom_bond_atom_site_label_2
_geom_bond_distance
_geom_bond_site_symmetry_2
_geom_bond_publ_flag
Al1 O35 1.7112(13) . ?
Al1 N1 1.9032(14) . ?
Al1 N3 1.9100(14) . ?
Al1 C30 1.9410(17) . ?
O35 C34 1.399(2) . ?
N1 C1 1.338(2) . ?
N1 C6 1.456(2) . ?
N3 C3 1.332(2) . ?
N3 C18 1.450(2) . ?
C1 C2 1.394(2) . ?
C1 C4 1.512(2) . ?
C2 H2 0.9300 . ?
C2 C3 1.397(2) . ?
C3 C5 1.508(2) . ?
C4 H4A 0.9600 . ?
C4 H4B 0.9600 . ?
C4 H4C 0.9600 . ?
C5 H5A 0.9600 . ?
C5 H5B 0.9600 . ?
C5 H5C 0.9600 . ?
C6 C7 1.406(3) . ?
C6 C11 1.400(3) . ?
C7 C8 1.398(3) . ?
C7 C12 1.510(3) . ?
C8 H8 0.9300 . ?
C8 C9 1.375(3) . ?
C9 H9 0.9300 . ?
C9 C10 1.379(3) . ?
C10 H10 0.9300 . ?
C10 C11 1.395(3) . ?
C11 C15 1.522(3) . ?
C12 H12 0.9800 . ?
C12 C13 1.539(3) . ?
C12 C14 1.531(3) . ?
C13 H13A 0.9600 . ?
C13 H13B 0.9600 . ?
C13 H13C 0.9600 . ?
C14 H14A 0.9600 . ?
C14 H14B 0.9600 . ?
C14 H14C 0.9600 . ?
C15 H15 0.9800 . ?
C15 C16 1.515(3) . ?
C15 C17 1.527(3) . ?
C16 H16A 0.9600 . ?
C16 H16B 0.9600 . ?
C16 H16C 0.9600 . ?
C17 H17A 0.9600 . ?
C17 H17B 0.9600 . ?
C17 H17C 0.9600 . ?
C18 C19 1.404(2) . ?
C18 C23 1.405(2) . ?
C19 C20 1.395(2) . ?
C19 C24 1.523(2) . ?
C20 H20 0.9300 . ?
C20 C21 1.377(3) . ?
C21 H21 0.9300 . ?
C21 C22 1.377(3) . ?
C22 H22 0.9300 . ?
C22 C23 1.391(2) . ?
C23 C27 1.523(2) . ?
C24 H24 0.9800 . ?
C24 C25 1.528(3) . ?
C24 C26 1.529(3) . ?
C25 H25A 0.9600 . ?
C25 H25B 0.9600 . ?
C25 H25C 0.9600 . ?
C26 H26A 0.9600 . ?
C26 H26B 0.9600 . ?
C26 H26C 0.9600 . ?
C27 H27 0.9800 . ?
C27 C28 1.532(3) . ?
C27 C29 1.527(3) . ?
C28 H28A 0.9600 . ?
C28 H28B 0.9600 . ?
C28 H28C 0.9600 . ?
C29 H29A 0.9600 . ?
C29 H29B 0.9600 . ?
C29 H29C 0.9600 . ?
C30 H30 0.9300 . ?
C30 C31 1.335(3) . ?
C31 H31 0.9300 . ?
C31 C32 1.503(3) . ?
C32 H32A 0.9700 . ?
C32 H32B 0.9700 . ?
C32 C33 1.523(3) . ?
C33 H33A 0.9700 . ?
C33 H33B 0.9700 . ?
C33 C34 1.523(3) . ?
C34 H34A 0.9700 . ?
C34 H34B 0.9700 . ?

loop_
_geom_angle_atom_site_label_1
_geom_angle_atom_site_label_2
_geom_angle_atom_site_label_3
_geom_angle
_geom_angle_site_symmetry_1
_geom_angle_site_symmetry_3
_geom_angle_publ_flag
O35 Al1 N1 108.81(6) . . ?
O35 Al1 N3 111.24(6) . . ?
O35 Al1 C30 111.71(7) . . ?
N1 Al1 N3 96.21(6) . . ?
N1 Al1 C30 113.15(7) . . ?
N3 Al1 C30 114.69(7) . . ?
C34 O35 Al1 129.75(11) . . ?
C1 N1 Al1 123.72(12) . . ?
C1 N1 C6 118.68(14) . . ?
C6 N1 Al1 117.59(11) . . ?
C3 N3 Al1 124.37(11) . . ?
C3 N3 C18 119.89(13) . . ?
C18 N3 Al1 115.48(10) . . ?
N1 C1 C2 123.23(16) . . ?
N1 C1 C4 120.43(16) . . ?
C2 C1 C4 116.33(16) . . ?
C1 C2 H2 116.0 . . ?
C1 C2 C3 127.94(16) . . ?
C3 C2 H2 116.0 . . ?
N3 C3 C2 122.63(15) . . ?
N3 C3 C5 120.50(15) . . ?
C2 C3 C5 116.84(15) . . ?
C1 C4 H4A 109.5 . . ?
C1 C4 H4B 109.5 . . ?
C1 C4 H4C 109.5 . . ?
H4A C4 H4B 109.5 . . ?
H4A C4 H4C 109.5 . . ?
H4B C4 H4C 109.5 . . ?
C3 C5 H5A 109.5 . . ?
C3 C5 H5B 109.5 . . ?
C3 C5 H5C 109.5 . . ?
H5A C5 H5B 109.5 . . ?
H5A C5 H5C 109.5 . . ?
H5B C5 H5C 109.5 . . ?
C7 C6 N1 119.59(16) . . ?
C11 C6 N1 118.66(16) . . ?
C11 C6 C7 121.74(17) . . ?
C6 C7 C12 123.84(17) . . ?
C8 C7 C6 117.56(19) . . ?
C8 C7 C12 118.60(18) . . ?
C7 C8 H8 119.3 . . ?
C9 C8 C7 121.5(2) . . ?
C9 C8 H8 119.3 . . ?
C8 C9 H9 120.0 . . ?
C8 C9 C10 120.0(2) . . ?
C10 C9 H9 120.0 . . ?
C9 C10 H10 119.4 . . ?
C9 C10 C11 121.3(2) . . ?
C11 C10 H10 119.4 . . ?
C6 C11 C15 122.71(16) . . ?
C10 C11 C6 117.93(18) . . ?
C10 C11 C15 119.36(18) . . ?
C7 C12 H12 108.0 . . ?
C7 C12 C13 111.99(19) . . ?
C7 C12 C14 111.30(18) . . ?
C13 C12 H12 108.0 . . ?
C14 C12 H12 108.0 . . ?
C14 C12 C13 109.40(19) . . ?
C12 C13 H13A 109.5 . . ?
C12 C13 H13B 109.5 . . ?
C12 C13 H13C 109.5 . . ?
H13A C13 H13B 109.5 . . ?
H13A C13 H13C 109.5 . . ?
H13B C13 H13C 109.5 . . ?
C12 C14 H14A 109.5 . . ?
C12 C14 H14B 109.5 . . ?
C12 C14 H14C 109.5 . . ?
H14A C14 H14B 109.5 . . ?
H14A C14 H14C 109.5 . . ?
H14B C14 H14C 109.5 . . ?
C11 C15 H15 107.3 . . ?
C11 C15 C17 111.43(17) . . ?
C16 C15 C11 112.21(18) . . ?
C16 C15 H15 107.3 . . ?
C16 C15 C17 110.9(2) . . ?
C17 C15 H15 107.3 . . ?
C15 C16 H16A 109.5 . . ?
C15 C16 H16B 109.5 . . ?
C15 C16 H16C 109.5 . . ?
H16A C16 H16B 109.5 . . ?
H16A C16 H16C 109.5 . . ?
H16B C16 H16C 109.5 . . ?
C15 C17 H17A 109.5 . . ?
C15 C17 H17B 109.5 . . ?
C15 C17 H17C 109.5 . . ?
H17A C17 H17B 109.5 . . ?
H17A C17 H17C 109.5 . . ?
H17B C17 H17C 109.5 . . ?
C19 C18 N3 118.76(14) . . ?
C19 C18 C23 121.56(15) . . ?
C23 C18 N3 119.54(14) . . ?
C18 C19 C24 123.28(15) . . ?
C20 C19 C18 117.66(15) . . ?
C20 C19 C24 119.05(15) . . ?
C19 C20 H20 119.3 . . ?
C21 C20 C19 121.46(17) . . ?
C21 C20 H20 119.3 . . ?
C20 C21 H21 120.0 . . ?
C22 C21 C20 119.94(17) . . ?
C22 C21 H21 120.0 . . ?
C21 C22 H22 119.3 . . ?
C21 C22 C23 121.34(16) . . ?
C23 C22 H22 119.3 . . ?
C18 C23 C27 122.51(15) . . ?
C22 C23 C18 117.96(16) . . ?
C22 C23 C27 119.49(15) . . ?
C19 C24 H24 108.1 . . ?
C19 C24 C25 111.64(15) . . ?
C19 C24 C26 110.68(16) . . ?
C25 C24 H24 108.1 . . ?
C25 C24 C26 110.08(15) . . ?
C26 C24 H24 108.1 . . ?
C24 C25 H25A 109.5 . . ?
C24 C25 H25B 109.5 . . ?
C24 C25 H25C 109.5 . . ?
H25A C25 H25B 109.5 . . ?
H25A C25 H25C 109.5 . . ?
H25B C25 H25C 109.5 . . ?
C24 C26 H26A 109.5 . . ?
C24 C26 H26B 109.5 . . ?
C24 C26 H26C 109.5 . . ?
H26A C26 H26B 109.5 . . ?
H26A C26 H26C 109.5 . . ?
H26B C26 H26C 109.5 . . ?
C23 C27 H27 107.7 . . ?
C23 C27 C28 110.53(16) . . ?
C23 C27 C29 112.87(17) . . ?
C28 C27 H27 107.7 . . ?
C29 C27 H27 107.7 . . ?
C29 C27 C28 110.00(16) . . ?
C27 C28 H28A 109.5 . . ?
C27 C28 H28B 109.5 . . ?
C27 C28 H28C 109.5 . . ?
H28A C28 H28B 109.5 . . ?
H28A C28 H28C 109.5 . . ?
H28B C28 H28C 109.5 . . ?
C27 C29 H29A 109.5 . . ?
C27 C29 H29B 109.5 . . ?
C27 C29 H29C 109.5 . . ?
H29A C29 H29B 109.5 . . ?
H29A C29 H29C 109.5 . . ?
H29B C29 H29C 109.5 . . ?
Al1 C30 H30 115.7 . . ?
C31 C30 Al1 128.55(14) . . ?
C31 C30 H30 115.7 . . ?
C30 C31 H31 115.2 . . ?
C30 C31 C32 129.62(16) . . ?
C32 C31 H31 115.2 . . ?
C31 C32 H32A 107.3 . . ?
C31 C32 H32B 107.3 . . ?
C31 C32 C33 119.95(16) . . ?
H32A C32 H32B 106.9 . . ?
C33 C32 H32A 107.3 . . ?
C33 C32 H32B 107.3 . . ?
C32 C33 H33A 108.2 . . ?
C32 C33 H33B 108.2 . . ?
H33A C33 H33B 107.3 . . ?
C34 C33 C32 116.55(16) . . ?
C34 C33 H33A 108.2 . . ?
C34 C33 H33B 108.2 . . ?
O35 C34 C33 115.27(16) . . ?
O35 C34 H34A 108.5 . . ?
O35 C34 H34B 108.5 . . ?
C33 C34 H34A 108.5 . . ?
C33 C34 H34B 108.5 . . ?
H34A C34 H34B 107.5 . . ?

loop_
_geom_torsion_atom_site_label_1
_geom_torsion_atom_site_label_2
_geom_torsion_atom_site_label_3
_geom_torsion_atom_site_label_4
_geom_torsion
_geom_torsion_site_symmetry_1
_geom_torsion_site_symmetry_2
_geom_torsion_site_symmetry_3
_geom_torsion_site_symmetry_4
_geom_torsion_publ_flag
Al1 O35 C34 C33 -26.2(2) . . . . ?
Al1 N1 C1 C2 6.0(2) . . . . ?
Al1 N1 C1 C4 -174.98(14) . . . . ?
Al1 N1 C6 C7 93.07(17) . . . . ?
Al1 N1 C6 C11 -86.24(17) . . . . ?
Al1 N3 C3 C2 -3.9(2) . . . . ?
Al1 N3 C3 C5 178.05(12) . . . . ?
Al1 N3 C18 C19 93.55(15) . . . . ?
Al1 N3 C18 C23 -82.24(16) . . . . ?
Al1 C30 C31 C32 7.0(3) . . . . ?
N1 Al1 O35 C34 -146.83(15) . . . . ?
N1 C1 C2 C3 7.1(3) . . . . ?
N1 C6 C7 C8 178.53(16) . . . . ?
N1 C6 C7 C12 -2.1(3) . . . . ?
N1 C6 C11 C10 -178.49(15) . . . . ?
N1 C6 C11 C15 1.3(2) . . . . ?
N3 Al1 O35 C34 108.39(15) . . . . ?
N3 C18 C19 C20 -172.72(15) . . . . ?
N3 C18 C19 C24 8.5(2) . . . . ?
N3 C18 C23 C22 173.68(15) . . . . ?
N3 C18 C23 C27 -8.7(2) . . . . ?
C1 N1 C6 C7 -88.1(2) . . . . ?
C1 N1 C6 C11 92.6(2) . . . . ?
C1 C2 C3 N3 -8.2(3) . . . . ?
C1 C2 C3 C5 169.88(17) . . . . ?
C3 N3 C18 C19 -80.84(19) . . . . ?
C3 N3 C18 C23 103.37(17) . . . . ?
C4 C1 C2 C3 -171.95(17) . . . . ?
C6 N1 C1 C2 -172.75(16) . . . . ?
C6 N1 C1 C4 6.3(2) . . . . ?
C6 C7 C8 C9 0.4(3) . . . . ?
C6 C7 C12 C13 118.3(2) . . . . ?
C6 C7 C12 C14 -118.9(2) . . . . ?
C6 C11 C15 C16 130.3(2) . . . . ?
C6 C11 C15 C17 -104.7(2) . . . . ?
C7 C6 C11 C10 2.2(3) . . . . ?
C7 C6 C11 C15 -178.02(16) . . . . ?
C7 C8 C9 C10 1.3(3) . . . . ?
C8 C7 C12 C13 -62.3(2) . . . . ?
C8 C7 C12 C14 60.5(2) . . . . ?
C8 C9 C10 C11 -1.3(3) . . . . ?
C9 C10 C11 C6 -0.4(3) . . . . ?
C9 C10 C11 C15 179.80(18) . . . . ?
C10 C11 C15 C16 -50.0(2) . . . . ?
C10 C11 C15 C17 75.1(2) . . . . ?
C11 C6 C7 C8 -2.2(3) . . . . ?
C11 C6 C7 C12 177.22(17) . . . . ?
C12 C7 C8 C9 -179.07(19) . . . . ?
C18 N3 C3 C2 169.98(15) . . . . ?
C18 N3 C3 C5 -8.1(2) . . . . ?
C18 C19 C20 C21 -1.4(3) . . . . ?
C18 C19 C24 C25 -114.11(19) . . . . ?
C18 C19 C24 C26 122.90(18) . . . . ?
C18 C23 C27 C28 -97.5(2) . . . . ?
C18 C23 C27 C29 138.86(18) . . . . ?
C19 C18 C23 C22 -2.0(3) . . . . ?
C19 C18 C23 C27 175.61(16) . . . . ?
C19 C20 C21 C22 -1.1(3) . . . . ?
C20 C19 C24 C25 67.2(2) . . . . ?
C20 C19 C24 C26 -55.8(2) . . . . ?
C20 C21 C22 C23 2.1(3) . . . . ?
C21 C22 C23 C18 -0.6(3) . . . . ?
C21 C22 C23 C27 -178.29(17) . . . . ?
C22 C23 C27 C28 80.1(2) . . . . ?
C22 C23 C27 C29 -43.6(2) . . . . ?
C23 C18 C19 C20 3.0(2) . . . . ?
C23 C18 C19 C24 -175.78(16) . . . . ?
C24 C19 C20 C21 177.37(17) . . . . ?
C30 Al1 O35 C34 -21.19(17) . . . . ?
C30 C31 C32 C33 10.8(3) . . . . ?
C31 C32 C33 C34 -70.6(3) . . . . ?
C32 C33 C34 O35 85.1(2) . . . . ?

_shelx_res_file                  
;
TITL mrc1968_a.res in P2(1)/c
    mrc1968.res
    created by SHELXL-2018/3 at 16:50:01 on 14-Jun-2019
REM Old TITL MRC1968 in P21/c #14
REM SHELXT solution in P2(1)/c: R1 0.156, Rweak 0.411, Alpha 0.040
REM <I/s> 0.504 for 229 systematic absences, Orientation as input
REM Formula found by SHELXT: C34 O3 Al
CELL 0.71073 14.318993 9.84588 23.112957 90 98.845 90
ZERR 4 0.000396 0.000296 0.000659 0 0.0028 0
LATT 1
SYMM -X,0.5+Y,0.5-Z
SFAC C H N O Al
UNIT 136 196 8 4 4

L.S. 10
PLAN  10
BOND $H
CONF
list 4
fmap 2
acta
OMIT 1 0 2
REM <olex2.extras>
REM <HklSrc "%.\\MRC1968.hkl">
REM </olex2.extras>

WGHT    0.047600    1.169600
FVAR       5.43920
AL1   5    0.218851    0.661435    0.360281    11.00000    0.02147    0.02054 =
         0.01998    0.00150    0.00263   -0.00067
O35   4    0.280621    0.515529    0.379883    11.00000    0.03224    0.02593 =
         0.03074    0.00702    0.00843    0.00374
N1    3    0.221526    0.696059    0.279542    11.00000    0.02812    0.02285 =
         0.01973    0.00056    0.00103   -0.00146
N3    3    0.289480    0.818373    0.389146    11.00000    0.01868    0.02072 =
         0.01860   -0.00015    0.00185    0.00079
C1    1    0.248171    0.814626    0.258927    11.00000    0.02998    0.02578 =
         0.02390    0.00353    0.00215    0.00046
C2    1    0.285002    0.921523    0.294960    11.00000    0.03197    0.02166 =
         0.02451    0.00588    0.00237   -0.00159
AFIX  43
H2    2    0.294435    1.002758    0.276158    11.00000   -1.20000
AFIX   0
C3    1    0.309469    0.921523    0.355857    11.00000    0.02013    0.01973 =
         0.02708    0.00078    0.00470    0.00178
C4    1    0.240729    0.837831    0.193692    11.00000    0.06956    0.03597 =
         0.02454    0.00494    0.00163   -0.01212
AFIX 137
H4A   2    0.285626    0.905719    0.186418    11.00000   -1.50000
H4B   2    0.178043    0.867983    0.178357    11.00000   -1.50000
H4C   2    0.253793    0.754519    0.174894    11.00000   -1.50000
AFIX   0
C5    1    0.363172    1.043359    0.382980    11.00000    0.03798    0.02378 =
         0.03016   -0.00030    0.00358   -0.00561
AFIX 137
H5A   2    0.366096    1.040280    0.424734    11.00000   -1.50000
H5B   2    0.331508    1.124920    0.368034    11.00000   -1.50000
H5C   2    0.426092    1.042422    0.373434    11.00000   -1.50000
AFIX   0
C6    1    0.194649    0.585702    0.238436    11.00000    0.04280    0.02512 =
         0.01813    0.00209    0.00471   -0.00692
C7    1    0.100378    0.574646    0.210733    11.00000    0.04515    0.02974 =
         0.02530    0.00179   -0.00114   -0.00788
C8    1    0.078354    0.468941    0.170574    11.00000    0.05595    0.04176 =
         0.03536   -0.00440   -0.00271   -0.01753
AFIX  43
H8    2    0.016606    0.459694    0.151475    11.00000   -1.20000
AFIX   0
C9    1    0.145978    0.378338    0.158689    11.00000    0.07568    0.04164 =
         0.03861   -0.01437    0.01491   -0.02118
AFIX  43
H9    2    0.130046    0.309913    0.131204    11.00000   -1.20000
AFIX   0
C10   1    0.237404    0.388955    0.187527    11.00000    0.06244    0.03313 =
         0.04071   -0.00818    0.02407   -0.00870
AFIX  43
H10   2    0.282346    0.326072    0.179784    11.00000   -1.20000
AFIX   0
C11   1    0.263817    0.492170    0.228090    11.00000    0.04640    0.02713 =
[truncated: 83,653 more chars]
